# Supplementary material for: 2-{[4-(Pyridin-2-yl)pyrimidin-2-yl]sulfan­yl}acetic acid
Source: Acta Crystallogr Sect E Struct Rep Online. 2011 Oct 12;67(Pt 11):o2916. doi: 10.1107/S1600536811039791 (PMC3247330; doi:10.1107/S1600536811039791)
Supplement: Supplementary file 1 [file e-67-o2916-sup1.cif]

##############################################################################
#                                                                            #
# This CIF contains the data in a paper accepted for publication in          #
# Acta Crystallographica Section E. It conforms to the requirements of       #
# Notes for Authors for Acta Crystallographica Section E, and has been       #
# peer reviewed under the auspices of the IUCr Commission on Journals.       #
#                                                                            #
# Full details of the Crystallographic Information File format               #
# are given in the paper "The Crystallographic Information File (CIF):       #
# a New Standard Archive File for Crystallography" by S. R. Hall, F. H.      #
# Allen and I. D. Brown [Acta Cryst. (1991), A47, 655-685].                  #
#                                                                            #
# The current version of the core CIF dictionary is obtainable from          #
# ftp://ftp.iucr.org/pub/cif_core.dic.                                       #
#                                                                            #
# Software is freely available for graphical display of the structure(s)     #
# in this CIF. For information consult the CIF software page                 #
# http://www.iucr.org/resources/cif/software.                                #
#                                                                            #
# This file may be used for bona fide research purposes within the           #
# scientific community so long as proper attribution is given to the journal # 
# article from which it was obtained.                                        #
#                                                                            #
##############################################################################
data_I
_audit_creation_method     SHELXL-97
_chemical_name_systematic
;
2-{[4-(Pyridin-2-yl)pyrimidin-2-yl]sulfanyl}acetic acid
;
_chemical_name_common     ?
_chemical_formula_moiety     'C11 H9 N3 O2 S'
_chemical_formula_sum     'C11 H9 N3 O2 S'
_chemical_formula_iupac     'C11 H9 N3 O2 S'
_chemical_formula_weight     247.28
_chemical_melting_point     ?
_symmetry_cell_setting     monoclinic
_symmetry_space_group_name_H-M     'P 21/c'
_symmetry_space_group_name_Hall     '-P 2ybc'
loop_
    _symmetry_equiv_pos_as_xyz
    'x, y, z'
    '-x, y+1/2, -z+1/2'
    '-x, -y, -z'
    'x, -y-1/2, z-1/2'
_cell_length_a     6.5722(2)
_cell_length_b     22.4650(8)
_cell_length_c     7.4314(2)
_cell_angle_alpha     90.00
_cell_angle_beta     93.237(2)
_cell_angle_gamma     90.00
_cell_volume     1095.45(6)
_cell_formula_units_Z     4
_cell_measurement_reflns_used     2524
_cell_measurement_theta_min     1.8
_cell_measurement_theta_max     27.5
_cell_measurement_temperature     291(2)
_exptl_crystal_description     block
_exptl_crystal_colour     'pale yellow'
_exptl_crystal_size_max     0.28
_exptl_crystal_size_mid     0.20
_exptl_crystal_size_min     0.18
_exptl_crystal_density_diffrn     1.499
_exptl_crystal_density_meas     ?
_exptl_crystal_density_method     'not measured'
_exptl_crystal_F_000     512.0
_exptl_absorpt_coefficient_mu     0.288
_exptl_absorpt_correction_type     multi-scan
_exptl_absorpt_process_details     '(SADABS; Bruker, 2000)'
_exptl_absorpt_correction_T_min     0.920
_exptl_absorpt_correction_T_max     0.950
_exptl_special_details
;
The structure was solved by direct methods (Bruker, 2000) and successive
difference Fourier syntheses.
;
_diffrn_ambient_temperature     291(2)
_diffrn_radiation_type     MoK\a
_diffrn_radiation_wavelength     0.71073
_diffrn_radiation_source     'fine-focus sealed tube'
_diffrn_radiation_monochromator     graphite
_diffrn_measurement_device_type     'Bruker SMART CCD area-detector'
_diffrn_measurement_method     '\f and \w'
_diffrn_detector_area_resol_mean     ?
_diffrn_reflns_number     10868
_diffrn_reflns_av_R_equivalents     0.0223
_diffrn_reflns_av_sigmaI/netI     0.0191
_diffrn_reflns_theta_min     1.81
_diffrn_reflns_theta_max     27.54
_diffrn_reflns_theta_full     27.54
_diffrn_measured_fraction_theta_max     0.997
_diffrn_measured_fraction_theta_full     0.997
_diffrn_reflns_limit_h_min     -8
_diffrn_reflns_limit_h_max     8
_diffrn_reflns_limit_k_min     -24
_diffrn_reflns_limit_k_max     29
_diffrn_reflns_limit_l_min     -9
_diffrn_reflns_limit_l_max     9
_diffrn_standards_number     ?
_diffrn_standards_interval_count     ?
_diffrn_standards_interval_time     ?
_diffrn_standards_decay_%     ?
_refine_special_details
;
Refinement of <i>F</i>^2^ against ALL reflections. The weighted <i>R</i>-factor
<i>wR</i> and goodness of fit <i>S</i> are based on <i>F</i>^2^, conventional
<i>R</i>-factors <i>R</i> are based on <i>F</i>, with <i>F</i> set to zero for
negative <i>F</i>^2^. The threshold expression of <i>F</i>^2^ >
\s(<i>F</i>^2^) is used only for calculating <i>R</i>-factors(gt) <i>etc</i>.
and is not relevant to the choice of reflections for refinement.
<i>R</i>-factors based on <i>F</i>^2^ are statistically about twice as large
as those based on <i>F</i>, and <i>R</i>- factors based on ALL data will be
even larger.
;
_reflns_number_total     2524
_reflns_number_gt     2116
_reflns_threshold_expression     I>2\s(I)
_refine_ls_structure_factor_coef     Fsqd
_refine_ls_matrix_type     full
_refine_ls_R_factor_all     0.0436
_refine_ls_R_factor_gt     0.0347
_refine_ls_wR_factor_gt     0.0905
_refine_ls_wR_factor_ref     0.0958
_refine_ls_goodness_of_fit_ref     1.051
_refine_ls_restrained_S_all     1.051
_refine_ls_number_reflns     2524
_refine_ls_number_parameters     155
_refine_ls_number_restraints     0
_refine_ls_hydrogen_treatment     constr
_refine_ls_weighting_scheme     calc
_refine_ls_weighting_details
         'calc w=1/[\s^2^(Fo^2^)+(0.0449P)^2^+0.2890P] where P=(Fo^2^+2Fc^2^)/3'
_atom_sites_solution_hydrogens     geom
_atom_sites_solution_primary     direct
_atom_sites_solution_secondary     difmap
_refine_ls_shift/su_max     0.001
_refine_ls_shift/su_mean     0.000
_refine_diff_density_max     0.209
_refine_diff_density_min     -0.236
_refine_ls_extinction_method     none
_refine_ls_extinction_coef     ?
loop_
    _atom_type_symbol
    _atom_type_description
    _atom_type_scat_dispersion_real
    _atom_type_scat_dispersion_imag
    _atom_type_scat_source
    'C' 'C' 0.0033 0.0016
                         'International Tables Vol C Tables 4.2.6.8 and 6.1.1.4'
    'H' 'H' 0.0000 0.0000
                         'International Tables Vol C Tables 4.2.6.8 and 6.1.1.4'
    'N' 'N' 0.0061 0.0033
                         'International Tables Vol C Tables 4.2.6.8 and 6.1.1.4'
    'O' 'O' 0.0106 0.0060
                         'International Tables Vol C Tables 4.2.6.8 and 6.1.1.4'
    'S' 'S' 0.1246 0.1234
                         'International Tables Vol C Tables 4.2.6.8 and 6.1.1.4'
_computing_data_collection     'SMART (Bruker, 2000)'
_computing_cell_refinement     'SAINT (Bruker, 2000)'
_computing_data_reduction     'SAINT (Bruker, 2000)'
_computing_structure_solution     'SHELXTL (Sheldrick, 2008)'
_computing_structure_refinement     'SHELXTL (Sheldrick, 2008)'
_computing_molecular_graphics     'SHELXTL (Sheldrick, 2008)'
_computing_publication_material     'SHELXTL (Sheldrick, 2008)'
loop_
    _atom_site_type_symbol
    _atom_site_label
    _atom_site_fract_x
    _atom_site_fract_y
    _atom_site_fract_z
    _atom_site_U_iso_or_equiv
    _atom_site_adp_type
    _atom_site_calc_flag
    _atom_site_refinement_flags
    _atom_site_occupancy
    _atom_site_symmetry_multiplicity
    _atom_site_disorder_assembly
    _atom_site_disorder_group
    C C1 -0.0901(2) 0.34978(6) 0.26132(19) 0.0342(3) Uani d . 1 1 . .
    C C2 -0.3668(2) 0.39680(7) 0.1300(2) 0.0412(4) Uani d . 1 1 . .
    H H2A -0.4973 0.3959 0.0747 0.049 Uiso calc R 1 1 . .
    C C3 -0.2718(2) 0.45062(7) 0.1562(2) 0.0391(3) Uani d . 1 1 . .
    H H3 -0.3370 0.4860 0.1229 0.047 Uiso calc R 1 1 . .
    C C4 -0.0745(2) 0.45042(6) 0.23433(19) 0.0327(3) Uani d . 1 1 . .
    C C5 0.0431(2) 0.50633(6) 0.25998(19) 0.0333(3) Uani d . 1 1 . .
    C C6 0.2462(2) 0.50591(7) 0.3208(2) 0.0427(4) Uani d . 1 1 . .
    H H6 0.3120 0.4702 0.3493 0.051 Uiso calc R 1 1 . .
    C C7 0.3493(3) 0.55934(8) 0.3385(2) 0.0511(4) Uani d . 1 1 . .
    H H7 0.4862 0.5602 0.3778 0.061 Uiso calc R 1 1 . .
    C C8 0.2464(3) 0.61115(7) 0.2972(2) 0.0493(4) Uani d . 1 1 . .
    H H8 0.3113 0.6478 0.3096 0.059 Uiso calc R 1 1 . .
    C C9 0.0444(3) 0.60757(7) 0.2367(3) 0.0490(4) Uani d . 1 1 . .
    H H9 -0.0242 0.6428 0.2078 0.059 Uiso calc R 1 1 . .
    C C10 0.2527(2) 0.30146(7) 0.4321(2) 0.0380(3) Uani d . 1 1 . .
    H H10A 0.3269 0.3242 0.3463 0.046 Uiso calc R 1 1 . .
    H H10B 0.2369 0.3259 0.5380 0.046 Uiso calc R 1 1 . .
    C C11 0.3674(2) 0.24555(7) 0.4832(2) 0.0365(3) Uani d . 1 1 . .
    N N1 0.01710(17) 0.39939(5) 0.28821(16) 0.0340(3) Uani d . 1 1 . .
    N N2 -0.27844(18) 0.34541(6) 0.18112(18) 0.0391(3) Uani d . 1 1 . .
    N N3 -0.0580(2) 0.55666(6) 0.21748(19) 0.0432(3) Uani d . 1 1 . .
    O O1 0.30963(19) 0.19622(5) 0.4458(2) 0.0623(4) Uani d . 1 1 . .
    O O2 0.53762(17) 0.25707(5) 0.57657(19) 0.0544(3) Uani d . 1 1 . .
    H H2 0.5945 0.2257 0.6057 0.082 Uiso calc R 1 1 . .
    S S1 0.00702(6) 0.280700(17) 0.33349(6) 0.04496(15) Uani d . 1 1 . .
loop_
    _atom_site_aniso_label
    _atom_site_aniso_U_11
    _atom_site_aniso_U_22
    _atom_site_aniso_U_33
    _atom_site_aniso_U_12
    _atom_site_aniso_U_13
    _atom_site_aniso_U_23
    C1 0.0331(7) 0.0315(7) 0.0371(8) -0.0008(6) -0.0044(6) 0.0020(6)
    C2 0.0329(7) 0.0395(8) 0.0500(9) 0.0000(6) -0.0100(6) 0.0044(7)
    C3 0.0357(7) 0.0329(8) 0.0477(9) 0.0046(6) -0.0053(6) 0.0035(6)
    C4 0.0344(7) 0.0297(7) 0.0338(7) 0.0004(5) 0.0004(6) 0.0001(5)
    C5 0.0373(7) 0.0279(7) 0.0345(7) 0.0011(6) -0.0004(6) -0.0005(6)
    C6 0.0425(8) 0.0330(8) 0.0512(9) -0.0010(6) -0.0106(7) 0.0027(7)
    C7 0.0470(9) 0.0454(10) 0.0591(11) -0.0091(7) -0.0137(8) -0.0012(8)
    C8 0.0612(10) 0.0321(8) 0.0543(10) -0.0104(7) 0.0000(8) -0.0057(7)
    C9 0.0564(10) 0.0281(8) 0.0628(11) 0.0042(7) 0.0045(8) -0.0008(7)
    C10 0.0340(7) 0.0297(8) 0.0491(9) 0.0002(6) -0.0078(6) 0.0004(6)
    C11 0.0324(7) 0.0313(8) 0.0452(8) 0.0003(6) -0.0041(6) -0.0005(6)
    N1 0.0328(6) 0.0284(6) 0.0399(7) -0.0004(5) -0.0052(5) 0.0024(5)
    N2 0.0347(6) 0.0331(7) 0.0482(7) -0.0028(5) -0.0096(5) 0.0040(5)
    N3 0.0418(7) 0.0286(7) 0.0587(8) 0.0041(5) 0.0000(6) 0.0007(6)
    O1 0.0526(7) 0.0291(6) 0.1011(11) -0.0001(5) -0.0329(7) -0.0024(6)
    O2 0.0424(6) 0.0322(6) 0.0852(9) 0.0028(5) -0.0269(6) -0.0038(6)
    S1 0.0384(2) 0.0272(2) 0.0670(3) -0.00354(15) -0.01691(18) 0.00762(17)
_geom_special_details
;
All e.s.d.'s (except the e.s.d. in the dihedral angle between two l.s. planes)
are estimated using the full covariance matrix. The cell e.s.d.'s are taken
into account individually in the estimation of e.s.d.'s in distances, angles
and torsion angles; correlations between e.s.d.'s in cell parameters are only
used when they are defined by crystal symmetry. An approximate (isotropic)
treatment of cell e.s.d.'s is used for estimating e.s.d.'s involving l.s.
planes.
;
loop_
    _geom_bond_atom_site_label_1
    _geom_bond_atom_site_label_2
    _geom_bond_site_symmetry_2
    _geom_bond_distance
    _geom_bond_publ_flag
    C1 N1 . 1.3276(18) ?
    C1 N2 . 1.3466(18) ?
    C1 S1 . 1.7507(15) ?
    C2 N2 . 1.3377(19) ?
    C2 C3 . 1.369(2) ?
    C2 H2A . 0.9300 ?
    C3 C4 . 1.3909(19) ?
    C3 H3 . 0.9300 ?
    C4 N1 . 1.3453(17) ?
    C4 C5 . 1.4815(19) ?
    C5 N3 . 1.3401(18) ?
    C5 C6 . 1.385(2) ?
    C6 C7 . 1.381(2) ?
    C6 H6 . 0.9300 ?
    C7 C8 . 1.372(2) ?
    C7 H7 . 0.9300 ?
    C8 C9 . 1.380(2) ?
    C8 H8 . 0.9300 ?
    C9 N3 . 1.331(2) ?
    C9 H9 . 0.9300 ?
    C10 C11 . 1.503(2) ?
    C10 S1 . 1.7964(14) ?
    C10 H10A . 0.9700 ?
    C10 H10B . 0.9700 ?
    C11 O1 . 1.1991(18) ?
    C11 O2 . 1.3085(17) ?
    O2 H2 . 0.8200 ?
loop_
    _geom_angle_atom_site_label_1
    _geom_angle_atom_site_label_2
    _geom_angle_atom_site_label_3
    _geom_angle_site_symmetry_1
    _geom_angle_site_symmetry_3
    _geom_angle
    _geom_angle_publ_flag
    N1 C1 N2 . . 126.48(13) ?
    N1 C1 S1 . . 121.11(10) ?
    N2 C1 S1 . . 112.41(10) ?
    N2 C2 C3 . . 122.31(13) ?
    N2 C2 H2A . . 118.8 ?
    C3 C2 H2A . . 118.8 ?
    C2 C3 C4 . . 117.60(13) ?
    C2 C3 H3 . . 121.2 ?
    C4 C3 H3 . . 121.2 ?
    N1 C4 C3 . . 121.20(13) ?
    N1 C4 C5 . . 117.57(12) ?
    C3 C4 C5 . . 121.23(13) ?
    N3 C5 C6 . . 122.60(14) ?
    N3 C5 C4 . . 115.89(12) ?
    C6 C5 C4 . . 121.49(13) ?
    C7 C6 C5 . . 118.94(15) ?
    C7 C6 H6 . . 120.5 ?
    C5 C6 H6 . . 120.5 ?
    C8 C7 C6 . . 118.87(15) ?
    C8 C7 H7 . . 120.6 ?
    C6 C7 H7 . . 120.6 ?
    C7 C8 C9 . . 118.45(15) ?
    C7 C8 H8 . . 120.8 ?
    C9 C8 H8 . . 120.8 ?
    N3 C9 C8 . . 123.84(15) ?
    N3 C9 H9 . . 118.1 ?
    C8 C9 H9 . . 118.1 ?
    C11 C10 S1 . . 108.22(10) ?
    C11 C10 H10A . . 110.1 ?
    S1 C10 H10A . . 110.1 ?
    C11 C10 H10B . . 110.1 ?
    S1 C10 H10B . . 110.1 ?
    H10A C10 H10B . . 108.4 ?
    O1 C11 O2 . . 123.76(14) ?
    O1 C11 C10 . . 124.47(13) ?
    O2 C11 C10 . . 111.76(12) ?
    C1 N1 C4 . . 116.48(12) ?
    C2 N2 C1 . . 115.86(12) ?
    C9 N3 C5 . . 117.29(14) ?
    C11 O2 H2 . . 109.5 ?
    C1 S1 C10 . . 101.46(7) ?
loop_
    _geom_hbond_atom_site_label_D
    _geom_hbond_atom_site_label_H
    _geom_hbond_atom_site_label_A
    _geom_hbond_site_symmetry_A
    _geom_hbond_distance_DH
    _geom_hbond_distance_HA
    _geom_hbond_distance_DA
    _geom_hbond_angle_DHA
    _geom_hbond_publ_flag
    O2 H2 N2 4_666 0.82 1.87 2.694(2) 178 yes
    C2 H2A O1 4_465 0.93 2.58 3.230(2) 127 yes
    C8 H8 O2 3_666 0.93 2.48 3.392(2) 165 yes
    C9 H9 O1 2_555 0.93 2.45 3.296(2) 151 yes
data_global
_journal_date_recd_electronic     2011-08-17
_journal_date_accepted     2011-09-28
_journal_name_full     'Acta Crystallographica, Section E'
_journal_year     2011
_journal_volume     67
_journal_issue     11
_journal_page_first     o2916
_journal_page_last     o2916
_journal_paper_category     QO
_journal_coeditor_code     KJ2186
_publ_contact_author_name     'Hua-Ze Dong'
_publ_contact_author_address
;
Deparment of Chemistry and Chemical Engineering,
Hefei Normal University,
Hefei 230061,
People's Republic of China
;
_publ_contact_author_email     dapdong@163.com
_publ_contact_author_fax     '86 0551 2836247'
_publ_contact_author_phone     '86 0551 2836247'
_publ_section_title
;
2-{[4-(Pyridin-2-yl)pyrimidin-2-yl]sulfanyl}acetic acid
;
loop_
    _publ_author_name
    _publ_author_footnote
    _publ_author_address
    'Lin Wang' .
;
Deparment of Chemistry and Chemical Engineering,
Hefei Normal University,
Hefei 230061
People's Republic of China
;
    'Hua-Ze Dong' .
;
Deparment of Chemistry and Chemical Engineering,
Hefei Normal University,
Hefei 230061
People's Republic of China
;
