# Supplementary material for: 2-{[4-(Pyridin-2-yl)pyrimidin-2-yl]sulfan­yl}acetic acid
Source: Acta Crystallogr Sect E Struct Rep Online. 2011 Oct 12;67(Pt 11):o2916. doi: 10.1107/S1600536811039791 (PMC3247330; doi:10.1107/S1600536811039791)
Supplement: Supplementary file 2 [file e-67-o2916-Isup2.hkl]

# 
# h,k,l, Fc-squared, Fo-squared, sigma(Fo-squared) and status flag 
# 
data_I
_shelx_title ' 4 in P2(1)/c' 
_shelx_refln_list_code          4 
_shelx_F_calc_maximum      254.21 
_exptl_crystal_F_000       532.00 
_reflns_d_resolution_high  0.7687 
 
loop_ 
 _symmetry_equiv_pos_as_xyz 
 'x, y, z' 
 '-x, y+1/2, -z+1/2' 
 '-x, -y, -z' 
 'x, -y-1/2, z-1/2' 
 
_cell_length_a     6.5722 
_cell_length_b    22.4650 
_cell_length_c     7.4314 
_cell_angle_alpha  90.000 
_cell_angle_beta   93.237 
_cell_angle_gamma  90.000 
 
_shelx_F_squared_multiplier     1.000 
 
loop_ 
 _refln_index_h 
 _refln_index_k 
 _refln_index_l 
 _refln_F_squared_calc 
 _refln_F_squared_meas 
 _refln_F_squared_sigma 
 _refln_observed_status 
   1   0   0     7469.28     7063.69     82.69 o 
   2   0   0     1488.60     1328.27     10.99 o 
   3   0   0    13311.81    13526.13     97.26 o 
   4   0   0     3614.06     3604.11     28.70 o 
   5   0   0       17.91       14.98      1.40 o 
   6   0   0        9.32       14.78      1.79 o 
   7   0   0       11.96       23.30      2.30 o 
   8   0   0      143.47      152.61      6.35 o 
   1   1   0       84.65       75.56      1.42 o 
   2   1   0       39.28       33.89      0.78 o 
   3   1   0      217.37      216.89      3.54 o 
   4   1   0      184.64      171.75      2.39 o 
   5   1   0       64.63       75.84      1.79 o 
   6   1   0      152.88      137.52      2.97 o 
   7   1   0       15.19       11.83      1.35 o 
   8   1   0       36.81       32.93      2.35 o 
   0   2   0      698.16      730.17     11.52 o 
   1   2   0     1599.21     1633.41     15.28 o 
   2   2   0      590.10      585.81      4.30 o 
   3   2   0      128.27      117.26      1.60 o 
   4   2   0      347.14      304.51      3.29 o 
   5   2   0      182.35      182.81      2.76 o 
   6   2   0      403.81      379.67      5.06 o 
   7   2   0      220.05      221.22      4.14 o 
   8   2   0       84.02       79.86      4.69 o 
   1   3   0    11905.08    11025.47    126.67 o 
   2   3   0     1077.21     1092.15      7.11 o 
   3   3   0      317.03      351.95      3.03 o 
   4   3   0      991.19     1028.88      7.35 o 
   5   3   0       47.24       52.41      1.55 o 
   6   3   0      107.90      101.64      2.58 o 
   7   3   0       71.29       69.45      3.08 o 
   8   3   0        0.42        2.22      1.25 o 
   0   4   0     2338.24     2313.38     34.31 o 
   1   4   0      228.68      217.36      2.33 o 
   2   4   0     1116.27     1082.22      7.73 o 
   3   4   0       58.88       60.88      1.23 o 
   4   4   0      338.10      325.69      3.45 o 
   5   4   0      146.62      152.69      2.66 o 
   6   4   0       82.09       77.40      3.47 o 
   7   4   0       16.35       18.53      1.54 o 
   8   4   0       15.25       15.17      1.85 o 
   1   5   0       44.36       51.33      0.95 o 
   2   5   0      462.64      451.20      3.67 o 
   3   5   0       19.22       16.96      0.75 o 
   4   5   0      321.32      303.03      3.32 o 
   5   5   0        1.40        2.32      0.90 o 
   6   5   0       90.54       90.01      2.46 o 
   7   5   0        9.29        9.00      1.24 o 
   8   5   0       14.30       10.75      1.70 o 
   0   6   0     2647.06     2580.37     27.08 o 
   1   6   0      116.75      100.65      1.42 o 
   2   6   0     5682.00     5758.22     29.97 o 
   3   6   0      267.35      257.61      2.93 o 
   4   6   0        0.04        0.60      0.45 o 
   5   6   0      434.79      433.50      5.81 o 
   6   6   0      294.33      289.82      4.62 o 
   7   6   0        2.55        1.14      1.04 o 
   8   6   0       29.09       25.74      2.29 o 
   1   7   0      218.07      209.15      2.05 o 
   2   7   0      171.68      174.46      1.93 o 
   3   7   0        7.91        8.11      0.66 o 
   4   7   0      111.62      112.67      1.99 o 
   5   7   0       25.67       29.64      1.58 o 
   6   7   0       26.36       28.99      1.65 o 
   7   7   0        8.64        9.76      1.66 o 
   8   7   0       15.42       13.17      1.86 o 
   0   8   0      248.47      199.30      2.99 o 
   1   8   0       70.09       62.63      1.10 o 
   2   8   0     1122.05     1191.20      6.95 o 
   3   8   0      167.78      184.93      2.46 o 
   4   8   0       41.65       45.01      1.43 o 
   5   8   0      239.44      237.57      3.50 o 
   6   8   0        6.81        4.45      1.01 o 
   7   8   0        3.19        2.63      1.12 o 
   8   8   0       24.71       29.55      2.60 o 
   1   9   0     2263.18     2401.00     13.20 o 
   2   9   0       35.04       48.04      1.04 o 
   3   9   0      117.35      120.15      2.28 o 
   4   9   0      132.01      128.21      2.51 o 
   5   9   0      551.34      557.01      5.71 o 
   6   9   0      151.53      154.86      3.28 o 
   7   9   0        2.36        1.77      1.14 o 
   8   9   0        1.15        3.86      1.54 o 
   0  10   0       67.66       78.64      1.98 o 
   1  10   0     1017.63     1077.96      6.73 o 
   2  10   0       29.13       27.42      0.82 o 
   3  10   0      732.54      741.82      6.03 o 
   4  10   0      728.51      714.73      6.80 o 
   5  10   0      587.02      588.29      6.34 o 
   6  10   0      146.65      161.85      4.00 o 
   7  10   0       71.97       75.35      3.32 o 
   8  10   0       57.16       70.12      6.15 o 
   1  11   0      385.83      434.11      3.48 o 
   2  11   0      114.86      109.52      1.54 o 
   3  11   0      123.72      132.03      1.88 o 
   4  11   0       25.83       27.39      1.35 o 
   5  11   0       42.19       40.72      1.76 o 
   6  11   0      324.00      335.33      6.21 o 
   7  11   0        6.59        5.62      1.52 o 
   0  12   0      212.52      241.41      3.27 o 
   1  12   0     1294.97     1289.47      7.50 o 
   2  12   0        4.61        2.81      0.43 o 
   3  12   0      435.78      441.56      3.83 o 
   4  12   0      168.45      165.65      3.68 o 
   5  12   0       22.88       23.71      1.62 o 
   6  12   0       11.98       15.49      1.79 o 
   7  12   0       38.40       42.21      3.13 o 
   1  13   0       17.05       26.00      0.87 o 
   2  13   0       33.42       40.42      1.04 o 
   3  13   0        8.24       10.73      0.92 o 
   4  13   0        2.57        2.83      0.99 o 
   5  13   0      210.77      204.73      4.52 o 
   6  13   0        1.09        0.24      1.16 o 
   7  13   0       19.37       22.70      2.57 o 
   0  14   0       22.33       24.33      1.30 o 
   1  14   0     1486.47     1509.64     10.89 o 
   2  14   0       96.22       76.71      1.78 o 
   3  14   0      243.91      246.35      4.81 o 
   4  14   0      261.73      252.74      5.49 o 
   5  14   0       30.91       30.12      2.38 o 
   6  14   0       23.70       25.69      2.46 o 
   7  14   0       78.66       72.98      3.94 o 
   1  15   0       27.43       28.16      1.07 o 
   2  15   0        0.35       -0.49      0.49 o 
   3  15   0        4.06        5.80      1.03 o 
   4  15   0       47.91       44.43      3.00 o 
   5  15   0       31.49       31.11      2.45 o 
   6  15   0        0.19        3.29      1.38 o 
   7  15   0       14.25       13.39      2.18 o 
   0  16   0        0.70        1.09      1.48 o 
   1  16   0     1299.91     1300.37     10.00 o 
   2  16   0      597.51      557.29      8.58 o 
   3  16   0      317.82      332.05      6.71 o 
   4  16   0      229.55      221.36      5.27 o 
   5  16   0      212.97      221.27      5.69 o 
   6  16   0      118.86      138.47      4.88 o 
   7  16   0      175.16      193.36      6.19 o 
   1  17   0      725.65      731.23     10.61 o 
   2  17   0      165.34      156.86      2.76 o 
   3  17   0       91.49       99.52      4.92 o 
   4  17   0      106.31       78.93      4.35 o 
   5  17   0       25.55       29.14      2.47 o 
   6  17   0        7.44       11.88      2.26 o 
   0  18   0     1683.01     1672.89     29.66 o 
   1  18   0     2080.16     2030.53     22.98 o 
   2  18   0      678.38      639.75      9.54 o 
   3  18   0      705.54      647.33      8.20 o 
   4  18   0      410.64      392.35      7.43 o 
   5  18   0      197.78      200.21      5.56 o 
   6  18   0       11.21       10.61      1.97 o 
   1  19   0      193.20      185.61      4.00 o 
   2  19   0      119.14      114.72      3.80 o 
   3  19   0      159.05      150.57      8.87 o 
   4  19   0        4.08        5.74      1.52 o 
   5  19   0       14.36       17.41      2.21 o 
   6  19   0        8.54       13.42      2.17 o 
   0  20   0     2004.32     2040.81     26.41 o 
   1  20   0       34.55       31.73      2.27 o 
   2  20   0      172.32      181.61      4.92 o 
   3  20   0       56.18       33.51      4.56 o 
   4  20   0        1.71        3.33      2.65 o 
   5  20   0      199.26      209.55      7.41 o 
   6  20   0      146.47      189.51      6.02 o 
   1  21   0      118.28      118.04      3.99 o 
   2  21   0        3.77        5.19      1.41 o 
   3  21   0       12.08       15.27      3.70 o 
   4  21   0       25.21       29.26      4.87 o 
   5  21   0       46.86       61.22      6.78 o 
   0  22   0        6.79        6.87      1.76 o 
   1  22   0      288.93      304.82      6.62 o 
   2  22   0      155.99      139.80      4.55 o 
   3  22   0       20.54       21.50      4.19 o 
   4  22   0       25.40       24.08      4.68 o 
   5  22   0       27.44       14.29      4.13 o 
   1  23   0       88.47       80.83      3.55 o 
   2  23   0       39.34       43.18      5.08 o 
   3  23   0        2.01        3.57      2.77 o 
   4  23   0        9.57        1.66      2.77 o 
   5  23   0       16.00       27.10      5.30 o 
   0  24   0      100.23       93.00      6.96 o 
   1  24   0       71.84       74.57      3.57 o 
   2  24   0       24.42       27.25      4.56 o 
   3  24   0       81.75       85.30      7.33 o 
   4  24   0        0.29        3.08      2.96 o 
   1  25   0        0.03        1.42      1.74 o 
   2  25   0        0.01        2.65      2.71 o 
   3  25   0        7.60       10.78      3.82 o 
   4  25   0        0.01       -1.66      2.77 o 
   0  26   0        2.27        4.37      2.89 o 
   1  26   0        5.75        5.19      3.14 o 
   2  26   0      210.40      228.81     11.33 o 
   3  26   0       28.39       31.90      5.48 o 
   1  27   0        6.61       14.10      4.19 o 
   2  27   0       38.24       52.78      6.28 o 
   3  27   0        2.35        2.46      3.20 o 
   0  28   0       36.65       43.18      6.22 o 
   1  28   0       51.23       54.14      6.59 o 
   2  28   0      152.67      156.69     10.04 o 
  -8   1   1        0.90        2.01      1.02 o 
  -7   1   1       29.51       23.33      1.67 o 
  -6   1   1       56.82       49.23      1.94 o 
  -5   1   1        9.13       10.80      0.90 o 
  -4   1   1      272.54      275.86      3.72 o 
  -3   1   1      110.73      112.43      1.88 o 
  -2   1   1      164.28      166.13      1.65 o 
  -1   1   1      118.34      129.37      2.01 o 
   0   1   1        0.35       -0.82      0.82 o 
   1   1   1      129.64      121.07      1.82 o 
   2   1   1       13.37       13.74      0.75 o 
   3   1   1      371.72      395.94      3.60 o 
   4   1   1        2.49        3.30      0.54 o 
   5   1   1      112.89      101.14      2.03 o 
   6   1   1      109.64       89.46      2.61 o 
   7   1   1       38.00       33.61      2.12 o 
   8   1   1       21.69       24.42      2.58 o 
  -8   2   1       70.13       73.30      2.84 o 
  -7   2   1       14.83       13.82      1.53 o 
  -6   2   1       13.00       11.69      1.39 o 
  -5   2   1       34.32       26.43      1.30 o 
  -4   2   1       51.91       56.39      1.44 o 
  -3   2   1      154.83      151.42      1.91 o 
  -2   2   1      135.49      135.59      1.56 o 
  -1   2   1     1144.97     1129.58      8.93 o 
   0   2   1     1987.07     2034.02     16.16 o 
   1   2   1      142.03      162.06      6.50 o 
   2   2   1      142.66      139.49      2.37 o 
   3   2   1      534.67      606.13      4.82 o 
   4   2   1      104.41       88.55      1.67 o 
   5   2   1       10.94       11.55      0.90 o 
   6   2   1        1.24        0.58      0.72 o 
   7   2   1      137.68      134.80      3.65 o 
   8   2   1       15.54       10.87      2.16 o 
  -8   3   1        2.61        3.89      1.20 o 
  -7   3   1        0.02        0.13      0.80 o 
  -6   3   1       22.18       19.59      1.41 o 
  -5   3   1       22.13       25.30      1.28 o 
  -4   3   1      295.80      298.83      3.33 o 
  -3   3   1      119.59      123.77      2.15 o 
  -2   3   1       65.92       62.76      1.11 o 
  -1   3   1     3161.23     3195.40     20.63 o 
   0   3   1        1.40        4.68      0.46 o 
   1   3   1       18.58       20.32      1.00 o 
   2   3   1     1081.32     1099.92      7.81 o 
   3   3   1        0.33        0.11      0.40 o 
   4   3   1       65.52       52.72      1.40 o 
   5   3   1      205.61      193.18      2.83 o 
   6   3   1        8.20        6.06      1.01 o 
   7   3   1       41.50       40.14      2.30 o 
   8   3   1       33.00       34.96      2.97 o 
  -8   4   1       13.30       13.02      1.61 o 
  -7   4   1        0.01        0.72      0.81 o 
  -6   4   1       57.24       52.22      2.29 o 
  -5   4   1      205.89      195.12      4.17 o 
  -4   4   1       92.24       91.72      1.79 o 
  -3   4   1      218.50      203.70      2.28 o 
  -2   4   1     1194.25     1153.69      7.27 o 
  -1   4   1     1303.10     1271.95      8.84 o 
   0   4   1     3351.34     3436.56     30.43 o 
   1   4   1     1749.15     1782.62     22.24 o 
   2   4   1       37.45       32.18      0.93 o 
   3   4   1      610.61      636.06      5.01 o 
   4   4   1      458.88      450.74      4.37 o 
   5   4   1        6.27        6.26      0.81 o 
   6   4   1        0.04       -0.65      1.11 o 
   7   4   1       42.55       48.03      2.42 o 
   8   4   1       14.07       20.41      3.22 o 
  -8   5   1       39.81       44.54      2.81 o 
  -7   5   1        8.17        8.02      1.21 o 
  -6   5   1       26.73       23.48      1.52 o 
  -5   5   1       87.30       91.12      2.14 o 
  -4   5   1      260.27      257.87      3.08 o 
  -3   5   1       21.81       24.36      0.92 o 
  -2   5   1      340.19      331.93      2.74 o 
  -1   5   1      184.85      196.18      2.26 o 
   0   5   1      737.01      692.75     13.18 o 
   1   5   1      386.58      368.73      3.25 o 
   2   5   1      342.56      354.07      3.43 o 
   3   5   1       13.30        9.30      0.63 o 
   4   5   1      152.95      162.95      2.45 o 
   5   5   1      310.13      277.86      5.30 o 
   6   5   1       18.85       14.19      1.46 o 
   7   5   1        0.16        0.60      1.06 o 
   8   5   1       63.95       67.12      3.13 o 
  -8   6   1       53.73       52.79      2.52 o 
  -7   6   1       20.68       24.71      1.74 o 
  -6   6   1        4.33        4.10      0.92 o 
  -5   6   1      491.60      466.55      5.08 o 
  -4   6   1      499.03      477.39      4.49 o 
  -3   6   1        6.41       10.15      0.80 o 
  -2   6   1      820.03      789.33      5.11 o 
  -1   6   1     1070.78     1045.18      8.20 o 
   0   6   1      501.22      462.67      5.91 o 
   1   6   1     2280.13     2326.97     13.55 o 
   2   6   1      160.67      185.84      2.11 o 
   3   6   1      583.35      587.08      4.80 o 
   4   6   1     1288.92     1232.77      8.90 o 
   5   6   1        9.17       10.97      0.99 o 
   6   6   1        7.54        7.38      1.19 o 
   7   6   1      234.85      247.51      5.28 o 
   8   6   1       11.25       10.79      1.81 o 
  -8   7   1       23.69       29.43      2.64 o 
  -7   7   1       34.32       36.55      2.01 o 
  -6   7   1      125.83      136.47      3.95 o 
  -5   7   1      303.71      291.56      3.92 o 
  -4   7   1      328.94      315.65      3.68 o 
  -3   7   1       54.89       53.87      1.30 o 
  -2   7   1     1189.00     1250.04      7.78 o 
  -1   7   1      390.09      377.23      3.57 o 
   0   7   1      274.04      299.54      3.05 o 
   1   7   1      127.45      106.34      2.03 o 
   2   7   1      190.32      185.71      1.98 o 
   3   7   1       44.73       38.60      1.03 o 
   4   7   1      180.32      200.14      2.77 o 
   5   7   1       22.77       20.20      1.29 o 
   6   7   1        2.44        2.98      0.97 o 
   7   7   1       39.61       45.14      2.44 o 
   8   7   1       26.86       25.01      2.24 o 
  -8   8   1       79.98       79.76      3.79 o 
  -7   8   1       47.72       47.75      2.44 o 
  -6   8   1      879.99      905.37     10.19 o 
  -5   8   1     1015.32      980.34      8.44 o 
  -4   8   1      260.86      248.31      3.34 o 
  -3   8   1     1489.28     1513.35      9.79 o 
  -2   8   1     3463.74     3564.69     18.30 o 
  -1   8   1      499.52      500.05      4.43 o 
   0   8   1      136.23      128.11      1.74 o 
   1   8   1     1891.82     1960.95     10.92 o 
   2   8   1     1888.67     1908.95     10.37 o 
   3   8   1      479.34      466.27      4.24 o 
   4   8   1      345.56      316.12      3.72 o 
   5   8   1     1251.85     1233.52     11.39 o 
   6   8   1      199.32      199.17      4.16 o 
   7   8   1       77.44       77.92      3.58 o 
   8   8   1       94.54      103.41      4.47 o 
  -8   9   1       20.95       28.35      3.55 o 
  -7   9   1       34.55       31.57      2.12 o 
  -6   9   1       45.84       45.91      2.69 o 
  -5   9   1     1244.51     1262.80      9.96 o 
  -4   9   1        1.12        1.46      0.69 o 
  -3   9   1        1.05        6.68      0.64 o 
  -2   9   1     1197.52     1443.95      8.41 o 
  -1   9   1      250.28      300.83      3.27 o 
   0   9   1      852.77      882.51      6.54 o 
   1   9   1     6161.84     6831.06     35.05 o 
   2   9   1     3258.66     3621.38     19.51 o 
   3   9   1      207.39      214.12      2.52 o 
   4   9   1     3463.48     3329.56     21.63 o 
   5   9   1     2131.97     2074.86     16.84 o 
   6   9   1       37.06       39.17      2.11 o 
   7   9   1      182.74      199.76      6.24 o 
   8   9   1      122.96      131.45      6.31 o 
  -8  10   1       28.71       34.56      3.06 o 
  -7  10   1       64.19       63.49      2.77 o 
  -6  10   1      251.52      252.31      4.70 o 
  -5  10   1       95.06       94.47      2.78 o 
  -4  10   1      192.94      205.97      3.09 o 
  -3  10   1      736.55      731.31      5.99 o 
  -2  10   1      832.52      822.99      5.70 o 
  -1  10   1      441.15      415.65      4.12 o 
   0  10   1      356.23      330.34      3.32 o 
   1  10   1      635.39      625.70      4.41 o 
   2  10   1      838.95      843.02      6.03 o 
   3  10   1      525.25      506.72      4.00 o 
   4  10   1        0.46        0.31      0.65 o 
   5  10   1      285.87      286.36      4.67 o 
   6  10   1      141.16      147.11      3.63 o 
   7  10   1       19.21       18.62      2.04 o 
  -7  11   1        0.29       -0.15      1.11 o 
  -6  11   1      129.97      123.11      3.34 o 
  -5  11   1      616.86      610.57      6.82 o 
  -4  11   1      336.77      322.76      4.77 o 
  -3  11   1      168.12      184.32      2.70 o 
  -2  11   1     2279.06     2445.56     15.09 o 
  -1  11   1      492.65      517.43      5.39 o 
   0  11   1      161.01      151.37      2.39 o 
   1  11   1      704.45      853.87      5.69 o 
   2  11   1       39.48       69.95      1.28 o 
   3  11   1       47.68       42.34      1.67 o 
   4  11   1      285.82      265.83      4.76 o 
   5  11   1      223.51      227.67      4.15 o 
   6  11   1      109.83      119.76      3.72 o 
   7  11   1       36.43       35.17      2.94 o 
  -7  12   1       56.63       57.54      3.13 o 
  -6  12   1       85.20       80.76      2.77 o 
  -5  12   1        0.07       -0.63      0.83 o 
  -4  12   1      572.27      562.31      6.72 o 
  -3  12   1       16.43       29.29      1.21 o 
  -2  12   1       15.95        8.30      0.82 o 
  -1  12   1     1015.34     1002.24      7.36 o 
   0  12   1      830.98      801.95      5.80 o 
   1  12   1      968.64      986.18      6.49 o 
   2  12   1       42.77       68.71      1.42 o 
   3  12   1      511.63      452.89      4.88 o 
   4  12   1      169.14      155.25      3.61 o 
   5  12   1       22.06       20.49      1.78 o 
   6  12   1        0.53        2.40      1.24 o 
   7  12   1       34.81       31.97      2.96 o 
  -7  13   1        7.52        6.41      1.52 o 
  -6  13   1        1.70        2.45      1.06 o 
  -5  13   1        0.23        0.51      0.97 o 
  -4  13   1        4.95        4.53      0.89 o 
  -3  13   1        3.18        3.58      1.01 o 
  -2  13   1      262.35      257.04      3.30 o 
  -1  13   1        5.75        3.57      0.55 o 
   0  13   1      426.70      426.94      4.30 o 
   1  13   1        8.49       13.85      1.00 o 
   2  13   1       42.64       47.52      1.73 o 
   3  13   1      241.48      228.34      3.44 o 
   4  13   1       27.04       27.35      1.77 o 
   5  13   1        0.02       -0.03      0.97 o 
   6  13   1      131.67      133.58      4.71 o 
   7  13   1       57.05       56.42      3.63 o 
  -7  14   1       38.54       40.11      3.22 o 
  -6  14   1       91.02       85.74      3.00 o 
  -5  14   1        0.84        0.78      1.01 o 
  -4  14   1      128.39      136.96      3.08 o 
  -3  14   1      431.59      430.80      5.37 o 
  -2  14   1       44.77       45.12      1.49 o 
  -1  14   1      309.20      308.66      3.90 o 
   0  14   1      632.33      615.93      5.61 o 
   1  14   1       95.77       91.07      1.54 o 
   2  14   1      253.74      270.67      3.46 o 
   3  14   1      345.72      324.93      6.64 o 
   4  14   1       75.87       71.15      3.02 o 
   5  14   1      157.77      152.09      4.73 o 
   6  14   1       51.23       40.70      2.95 o 
   7  14   1        5.53        3.00      1.64 o 
  -7  15   1        5.02        7.38      2.11 o 
  -6  15   1       14.47       13.78      1.98 o 
  -5  15   1       57.34       63.35      2.79 o 
  -4  15   1        0.17        0.22      0.88 o 
  -3  15   1       69.90       62.00      1.89 o 
  -2  15   1        3.02        1.46      0.74 o 
  -1  15   1      101.84       94.77      2.04 o 
   0  15   1        4.68        5.17      0.78 o 
   1  15   1       22.36       18.37      1.60 o 
   2  15   1      369.26      351.67      4.13 o 
   3  15   1      101.72      106.86      3.49 o 
   4  15   1       63.35       74.25      3.08 o 
   5  15   1        3.98        1.94      1.09 o 
   6  15   1       29.32       30.57      2.75 o 
   7  15   1      124.80      150.44      7.50 o 
  -7  16   1        7.47        8.75      1.98 o 
  -6  16   1        9.16        7.85      2.30 o 
  -5  16   1        0.53       -0.39      1.81 o 
  -4  16   1       70.45       67.29      2.65 o 
  -3  16   1       43.14       46.24      2.07 o 
  -2  16   1        0.05       -0.56      0.66 o 
  -1  16   1       39.39       42.03      1.51 o 
   0  16   1       11.51       13.03      0.96 o 
   1  16   1        0.25        1.19      0.55 o 
   2  16   1        2.40        3.33      0.85 o 
   3  16   1      122.91      110.74      3.11 o 
   4  16   1       45.20       39.15      2.49 o 
   5  16   1       27.49       26.18      2.36 o 
   6  16   1        5.51        4.07      1.50 o 
   7  16   1        0.01       -0.79      1.35 o 
  -6  17   1        2.13        0.84      1.39 o 
  -5  17   1       31.90       35.63      2.65 o 
  -4  17   1        2.51        2.17      1.13 o 
  -3  17   1        0.70        0.85      0.89 o 
  -2  17   1        0.73       -0.74      0.74 o 
  -1  17   1      551.11      541.30      5.61 o 
   0  17   1       20.76       23.03      1.79 o 
   1  17   1       10.19        9.51      1.61 o 
   2  17   1       31.43       29.49      1.96 o 
   3  17   1       28.00       23.42      2.55 o 
   4  17   1        5.21        5.80      1.45 o 
   5  17   1        2.02        2.12      1.21 o 
   6  17   1        0.53        1.79      1.38 o 
  -6  18   1        1.96        4.20      1.70 o 
  -5  18   1       11.92       13.42      3.76 o 
  -4  18   1      103.95      100.18      3.93 o 
  -3  18   1      170.88      161.00      4.57 o 
  -2  18   1        0.45        0.98      0.87 o 
  -1  18   1      652.35      651.41      8.11 o 
   0  18   1     1572.07     1549.88     12.98 o 
   1  18   1       13.18       20.42      1.64 o 
   2  18   1      190.97      172.02      4.52 o 
   3  18   1      164.85      128.28      4.12 o 
   4  18   1      120.56      119.40      4.10 o 
   5  18   1       11.52       11.79      2.45 o 
   6  18   1        3.23        1.89      1.49 o 
  -6  19   1        6.10        5.43      2.71 o 
  -5  19   1       29.33       24.55      3.13 o 
  -4  19   1       26.75       19.56      2.25 o 
  -3  19   1      123.73      127.23      4.29 o 
  -2  19   1        4.76        4.81      1.14 o 
  -1  19   1      192.69      187.92      6.23 o 
   0  19   1        0.83        3.42      0.95 o 
   1  19   1       27.81       32.66      3.02 o 
   2  19   1        4.01        7.36      1.39 o 
   3  19   1        8.51       11.60      1.75 o 
   4  19   1        1.23        0.12      1.39 o 
   5  19   1       43.93       48.87      3.85 o 
   6  19   1       96.90      109.83      4.64 o 
  -6  20   1       35.88       41.76      4.20 o 
  -5  20   1       11.26       14.79      5.64 o 
  -4  20   1        7.22        9.76      1.87 o 
  -3  20   1       57.80       65.15      3.26 o 
  -2  20   1        5.94        6.53      1.45 o 
  -1  20   1        1.09        1.45      0.86 o 
   0  20   1        7.95        7.64      1.43 o 
   1  20   1       15.61        9.08      1.76 o 
   2  20   1      210.80      198.89      6.55 o 
   3  20   1        0.26        0.55      1.11 o 
   4  20   1       13.53       13.53      2.24 o 
   5  20   1       25.24       26.79      3.12 o 
   6  20   1       87.89       90.00      6.59 o 
  -5  21   1        6.58        6.17      2.22 o 
  -4  21   1       34.81       44.70      5.79 o 
  -3  21   1       89.84       83.13      6.37 o 
  -2  21   1        6.09        6.40      1.97 o 
  -1  21   1        0.02        0.51      0.83 o 
   0  21   1      101.26       92.29      3.52 o 
   1  21   1      184.30      191.82      5.10 o 
   2  21   1       13.02       15.00      2.49 o 
   3  21   1      264.87      261.33      8.08 o 
   4  21   1       57.96       61.37      4.16 o 
   5  21   1        6.49        6.95      2.06 o 
  -5  22   1       57.13       58.94      6.53 o 
  -4  22   1      130.13      132.85      8.62 o 
  -3  22   1      212.61      225.37      7.51 o 
  -2  22   1      102.42      109.97      5.14 o 
  -1  22   1      234.94      239.95      5.88 o 
   0  22   1      251.51      255.43      6.18 o 
   1  22   1       58.56       66.73      5.54 o 
   2  22   1      335.46      316.13      8.82 o 
   3  22   1       51.52       43.43      3.79 o 
   4  22   1      100.47       92.33      7.76 o 
   5  22   1       71.30       90.72      8.01 o 
  -5  23   1       28.80       36.71      5.91 o 
  -4  23   1        9.95       14.35      4.25 o 
  -3  23   1      107.36      117.13      5.68 o 
  -2  23   1       12.66       12.80      2.55 o 
  -1  23   1       37.01       37.26      7.33 o 
   0  23   1       77.09       76.41      5.34 o 
   1  23   1       69.91       64.96      4.15 o 
   2  23   1       18.86       30.63      6.19 o 
   3  23   1      244.18      246.55     19.34 o 
   4  23   1       17.20       15.89      4.37 o 
   5  23   1        8.54       10.22      3.82 o 
  -4  24   1       96.50      116.90      8.50 o 
  -3  24   1      178.90      192.33     15.68 o 
  -2  24   1       63.36       71.29      4.59 o 
  -1  24   1      155.65      164.05      6.27 o 
   0  24   1      159.67      156.51      4.98 o 
   1  24   1       48.71       46.82      3.83 o 
   2  24   1      323.45      317.50      9.55 o 
   3  24   1       30.62       29.07      5.05 o 
   4  24   1       62.99       75.08      7.45 o 
  -4  25   1        4.26        2.40      2.89 o 
  -2  25   1       25.51       37.38      7.24 o 
  -1  25   1       54.69       59.37      4.31 o 
   0  25   1       35.82       50.87      6.10 o 
   1  25   1       50.86       50.55      4.01 o 
   2  25   1        5.42        4.72      2.03 o 
   3  25   1      117.66      112.90      8.56 o 
   4  25   1       26.26       28.15      5.54 o 
  -3  26   1      201.28      210.46     11.21 o 
  -2  26   1       95.79      108.81     16.60 o 
  -1  26   1      109.82      110.88      7.67 o 
   0  26   1      137.18      138.77      9.30 o 
   1  26   1       58.20       62.25      4.53 o 
   2  26   1      334.09      336.22      9.97 o 
   3  26   1        7.75        3.76      3.02 o 
  -3  27   1       24.75       18.29      4.80 o 
  -2  27   1        7.76       15.06      3.33 o 
  -1  27   1       10.34       11.67      2.76 o 
   0  27   1       19.29       17.55      4.37 o 
   1  27   1      108.41      104.21      8.44 o 
   2  27   1       50.22       64.26      4.84 o 
   3  27   1       58.54       46.69      6.47 o 
  -2  28   1       13.76       15.71      4.56 o 
  -1  28   1       39.15       37.26      5.85 o 
   0  28   1       74.57       58.70      6.96 o 
   1  28   1       12.23       11.76      4.00 o 
   2  28   1       76.36       83.09      8.07 o 
   0  29   1        1.24        3.57      3.45 o 
  -8   0   2        2.18        1.92      1.62 o 
  -7   0   2        0.87        1.01      1.12 o 
  -6   0   2       13.77       11.21      1.67 o 
  -5   0   2      387.97      391.29      6.88 o 
  -4   0   2     2398.29     2389.91     20.68 o 
  -3   0   2     1070.11      946.37      9.43 o 
  -2   0   2       94.56      109.37      2.04 o 
  -1   0   2    64623.52    60904.34    695.06 o 
   0   0   2    15547.83    15993.30    287.12 o 
   1   0   2      376.31      347.48      5.34 o 
   2   0   2     9763.53     9895.20     81.02 o 
   3   0   2     2795.36     3028.80     26.93 o 
   4   0   2       44.15       41.84      1.92 o 
   5   0   2      103.21       76.78      3.40 o 
   6   0   2       26.56       14.69      3.82 o 
   7   0   2        0.04        2.11      2.03 o 
   8   0   2        1.56        3.19      2.57 o 
  -8   1   2        4.56        8.61      1.40 o 
  -7   1   2        1.05        1.60      0.85 o 
  -6   1   2       94.52       97.25      2.65 o 
  -5   1   2      208.77      210.01      3.48 o 
  -4   1   2     1150.18     1194.52      8.93 o 
  -3   1   2      438.38      393.08      3.66 o 
  -2   1   2      258.06      242.33      2.54 o 
  -1   1   2    19029.08    18625.92    131.11 o 
   0   1   2      315.48      322.76      3.37 o 
   1   1   2      110.51      107.42      1.84 o 
   2   1   2     1541.04     1639.91     10.74 o 
   3   1   2     3159.31     3174.57     19.85 o 
   4   1   2        0.23        3.55      0.55 o 
   5   1   2      550.07      536.81      5.10 o 
   6   1   2      242.87      236.03      5.94 o 
   7   1   2      399.86      378.49      7.21 o 
   8   1   2       74.83       80.27      4.35 o 
  -8   2   2       11.25        7.22      1.33 o 
  -7   2   2      197.99      185.20      4.28 o 
  -6   2   2       33.77       32.13      1.71 o 
  -5   2   2      129.15      120.92      2.63 o 
  -4   2   2       38.62       51.30      1.90 o 
  -3   2   2       45.96       55.21      1.49 o 
  -2   2   2        2.45        7.84      0.54 o 
  -1   2   2       10.79       19.59      1.02 o 
   0   2   2     9463.89     9813.22     76.08 o 
   1   2   2      334.05      335.80      3.32 o 
   2   2   2      242.95      262.16      2.84 o 
   3   2   2      321.61      347.48      3.60 o 
   4   2   2       63.30       67.65      2.37 o 
   5   2   2       29.94       35.86      1.86 o 
   6   2   2      258.42      234.39      4.40 o 
   7   2   2       13.80       16.77      2.08 o 
   8   2   2        6.79        7.89      2.01 o 
  -8   3   2       88.16      101.43      4.96 o 
  -7   3   2        9.42       10.79      1.48 o 
  -6   3   2      106.99      102.33      2.68 o 
  -5   3   2        3.19        6.52      1.03 o 
  -4   3   2       92.28       80.62      1.76 o 
  -3   3   2     1323.46     1284.18      8.45 o 
  -2   3   2     1444.11     1526.66      9.37 o 
  -1   3   2        3.08        7.84      0.92 o 
   0   3   2     4826.34     4923.63     30.11 o 
   1   3   2      290.57      294.15      2.73 o 
   2   3   2      187.12      226.94      2.64 o 
   3   3   2     2442.27     2463.76     14.88 o 
   4   3   2       45.01       48.29      1.35 o 
   5   3   2      525.08      491.32      5.64 o 
   6   3   2       16.66       22.45      2.26 o 
   7   3   2       38.40       42.12      2.82 o 
   8   3   2       76.41       82.07      4.64 o 
  -8   4   2        4.85        2.77      1.16 o 
  -7   4   2       23.18       21.13      1.68 o 
  -6   4   2        1.73        1.59      0.82 o 
  -5   4   2      237.51      234.32      3.68 o 
  -4   4   2        8.18        9.14      0.78 o 
  -3   4   2       19.02       16.89      0.98 o 
  -2   4   2       95.56      105.16      1.50 o 
  -1   4   2      770.01      741.95      5.08 o 
   0   4   2     2072.63     2098.23     12.54 o 
   1   4   2      224.39      221.41      2.51 o 
   2   4   2       13.65       18.47      0.79 o 
   3   4   2       63.12       67.70      1.71 o 
   4   4   2      117.65      117.38      2.03 o 
   5   4   2       21.07       19.33      2.19 o 
   6   4   2       38.80       37.03      2.01 o 
   7   4   2        0.93        0.54      1.33 o 
   8   4   2        0.58        0.26      1.71 o 
  -8   5   2        1.51        1.47      1.20 o 
  -7   5   2        4.62        3.85      1.10 o 
  -6   5   2      101.11      115.47      2.93 o 
  -5   5   2        7.90        8.53      1.04 o 
  -4   5   2       29.18       31.67      1.22 o 
  -3   5   2      248.90      229.29      3.28 o 
  -2   5   2      127.95      125.52      1.62 o 
  -1   5   2     1019.33      946.73      6.58 o 
   0   5   2       41.47       42.84      0.86 o 
   1   5   2     2594.50     2645.29     18.21 o 
   2   5   2      513.00      480.88      4.40 o 
   3   5   2      520.85      515.98      4.11 o 
   4   5   2      150.68      135.88      2.99 o 
   5   5   2      776.18      738.60     12.19 o 
   6   5   2        2.17        0.62      0.93 o 
   7   5   2       97.52       85.91      3.09 o 
   8   5   2       23.41       23.02      2.63 o 
  -8   6   2        4.09        3.51      1.32 o 
  -7   6   2       67.06       64.74      2.52 o 
  -6   6   2      120.43      131.22      3.07 o 
  -5   6   2       28.53       21.59      1.37 o 
  -4   6   2       50.85       52.40      1.61 o 
  -3   6   2     1608.20     1602.02     12.17 o 
  -2   6   2        0.99        0.54      0.36 o 
  -1   6   2      783.50      767.89      6.23 o 
   0   6   2       40.87       43.71      1.68 o 
   1   6   2     1325.03     1374.68     16.64 o 
   2   6   2      292.13      296.67      3.20 o 
   3   6   2      153.90      155.29      1.96 o 
   4   6   2      241.71      223.58      3.29 o 
   5   6   2       99.35      101.22      2.94 o 
   6   6   2        6.76        3.81      1.40 o 
   7   6   2        0.29        2.17      1.11 o 
   8   6   2       10.61       14.20      2.34 o 
  -8   7   2        0.03        1.11      1.24 o 
  -7   7   2        9.83        7.34      1.31 o 
  -6   7   2       78.08       83.29      3.24 o 
  -5   7   2       21.07       23.43      1.76 o 
  -4   7   2        6.29        5.99      0.81 o 
  -3   7   2      232.43      225.43      2.89 o 
  -2   7   2        0.12        1.07      0.36 o 
  -1   7   2      339.09      314.40      3.39 o 
   0   7   2       98.37       90.22      2.07 o 
   1   7   2     2178.36     2261.82     16.09 o 
   2   7   2        2.40        1.65      0.38 o 
   3   7   2      105.22      112.35      1.89 o 
   4   7   2      158.52      150.49      3.33 o 
   5   7   2      244.26      241.20      4.23 o 
   6   7   2       50.68       47.15      2.86 o 
   7   7   2       84.04       85.32      3.17 o 
  -8   8   2        0.10        1.00      1.18 o 
  -7   8   2       35.15       37.16      2.29 o 
  -6   8   2        0.53        0.97      0.90 o 
  -5   8   2       24.13       23.13      1.43 o 
  -4   8   2       23.24       24.61      1.22 o 
  -3   8   2      155.28      148.77      2.33 o 
  -2   8   2      364.68      357.16      3.06 o 
  -1   8   2      119.52      117.25      1.84 o 
   0   8   2      152.69      147.71      1.99 o 
   1   8   2     1023.17     1161.59      9.37 o 
   2   8   2      458.59      479.75      5.20 o 
   3   8   2        2.45        1.59      0.50 o 
   4   8   2     1320.52     1273.33     11.16 o 
   5   8   2       10.66        9.86      1.28 o 
   6   8   2        6.91        6.89      1.24 o 
   7   8   2       29.42       34.54      2.59 o 
  -8   9   2        2.05        0.13      1.23 o 
  -7   9   2       60.47       65.16      2.87 o 
  -6   9   2       52.36       56.60      2.45 o 
  -5   9   2        5.42        9.09      1.26 o 
  -4   9   2      135.68      135.19      2.97 o 
  -3   9   2       55.89       65.91      1.48 o 
  -2   9   2      212.34      215.36      3.24 o 
  -1   9   2       25.75       26.56      1.11 o 
   0   9   2     1783.94     1849.41     12.45 o 
   1   9   2        0.68        0.12      0.38 o 
   2   9   2       66.88       71.48      2.62 o 
   3   9   2      328.59      305.30      3.74 o 
   4   9   2      853.53      834.47      8.31 o 
   5   9   2       26.11       24.98      1.68 o 
   6   9   2       57.79       61.37      2.88 o 
   7   9   2        8.22        7.10      1.59 o 
  -7  10   2        0.00        1.01      1.11 o 
  -6  10   2      313.50      312.48      5.43 o 
  -5  10   2      378.58      368.68      6.18 o 
  -4  10   2      109.65      114.06      2.88 o 
  -3  10   2        5.81        2.52      0.79 o 
  -2  10   2      715.14      728.01      5.93 o 
  -1  10   2       24.46       26.83      1.08 o 
   0  10   2        4.08        4.78      0.55 o 
   1  10   2       17.69       20.06      0.85 o 
   2  10   2      678.45      715.79      6.12 o 
   3  10   2      130.58      120.17      3.49 o 
   4  10   2       95.21       93.78      2.92 o 
   5  10   2      767.28      774.09      9.80 o 
   6  10   2       17.24       17.76      1.88 o 
   7  10   2       37.23       45.19      3.29 o 
  -7  11   2      129.05      138.89      4.58 o 
  -6  11   2       40.41       39.89      3.38 o 
  -5  11   2      127.75      136.91      3.78 o 
  -4  11   2      306.09      294.52      4.68 o 
  -3  11   2       56.44       48.14      1.45 o 
  -2  11   2      165.69      171.68      2.49 o 
  -1  11   2       84.15       78.17      1.80 o 
   0  11   2     1481.75     1525.65     13.14 o 
   1  11   2       16.37       16.52      0.83 o 
   2  11   2       21.23       15.34      1.19 o 
   3  11   2      497.53      481.38      5.84 o 
   4  11   2      524.80      499.68      7.07 o 
   5  11   2      179.56      165.89      4.13 o 
   6  11   2       95.09       93.13      6.23 o 
   7  11   2       42.10       37.76      3.13 o 
  -7  12   2       15.21       14.15      1.89 o 
  -6  12   2       13.61       16.63      1.92 o 
  -5  12   2       23.69       23.30      1.93 o 
  -4  12   2        8.15       10.40      1.46 o 
  -3  12   2        5.68        3.92      0.68 o 
  -2  12   2      444.33      443.28      5.41 o 
  -1  12   2       35.91       34.58      1.39 o 
   0  12   2      135.61      131.33      2.47 o 
   1  12   2       21.18       34.40      0.97 o 
   2  12   2      253.99      248.18      3.73 o 
   3  12   2       37.68       29.99      1.54 o 
   4  12   2      142.02      145.18      3.66 o 
   5  12   2       44.71       45.10      2.43 o 
   6  12   2        1.24       -0.07      1.08 o 
   7  12   2        1.42        0.28      1.37 o 
  -7  13   2        3.42        6.13      2.25 o 
  -6  13   2       16.04       12.86      2.10 o 
  -5  13   2       55.54       57.54      2.85 o 
  -4  13   2      100.54       91.22      2.60 o 
  -3  13   2        8.90        5.71      0.81 o 
  -2  13   2      248.94      243.92      3.54 o 
  -1  13   2      114.72      115.66      2.48 o 
   0  13   2      782.63      788.00      7.46 o 
   1  13   2      125.30      120.08      2.45 o 
   2  13   2      507.21      499.59      8.85 o 
   3  13   2      129.84      131.99      2.92 o 
   4  13   2      381.95      346.51      5.84 o 
   5  13   2       96.50       94.70      3.24 o 
   6  13   2      203.98      210.19      5.96 o 
   7  13   2       18.67       17.70      2.44 o 
  -7  14   2        0.65        3.39      1.28 o 
  -6  14   2        9.35        8.57      1.46 o 
  -5  14   2       15.35       14.04      1.79 o 
  -4  14   2       16.25       16.11      1.39 o 
  -3  14   2        1.16        1.70      0.66 o 
  -2  14   2      243.70      242.22      3.61 o 
  -1  14   2        4.57        5.39      0.84 o 
   0  14   2      466.83      464.94      5.91 o 
   1  14   2        0.56        0.11      0.52 o 
   2  14   2        4.51        4.81      0.80 o 
   3  14   2      196.37      159.26      3.27 o 
   4  14   2       25.74       30.62      1.99 o 
   5  14   2        0.98        1.14      1.00 o 
   6  14   2        4.03        2.46      1.48 o 
   7  14   2        1.08        1.63      1.57 o 
  -7  15   2       24.96       28.18      2.58 o 
  -6  15   2        5.83        3.97      1.83 o 
  -5  15   2      158.62      168.13      4.12 o 
  -4  15   2      124.24      120.78      4.63 o 
  -3  15   2      177.52      165.07      3.24 o 
  -2  15   2      790.91      777.97      7.42 o 
  -1  15   2       42.52       41.85      2.34 o 
   0  15   2      663.70      705.19      8.10 o 
   1  15   2      304.89      284.50      6.24 o 
   2  15   2      266.82      269.83      4.78 o 
   3  15   2       85.00       88.35      2.50 o 
   4  15   2      265.75      261.26      4.66 o 
   5  15   2       51.05       54.56      3.15 o 
   6  15   2      239.58      259.55      6.80 o 
   7  15   2       27.66       29.87      5.36 o 
  -7  16   2       38.68       44.58      4.11 o 
  -6  16   2       59.70       61.53      2.79 o 
  -5  16   2        7.54        6.79      1.66 o 
  -4  16   2       53.68       60.28      2.87 o 
  -3  16   2      153.08      151.70      3.14 o 
  -2  16   2      100.57      107.30      2.74 o 
  -1  16   2       28.40       29.68      1.57 o 
   0  16   2      529.06      528.61      6.14 o 
   1  16   2       98.08       89.30      3.22 o 
   2  16   2       16.66       20.29      1.58 o 
   3  16   2      169.00      142.93      4.33 o 
   4  16   2       30.39       23.73      1.92 o 
   5  16   2       22.77       23.45      2.40 o 
   6  16   2       16.53       15.11      2.25 o 
  -6  17   2       18.08       21.45      3.16 o 
  -5  17   2      211.42      203.32      5.78 o 
  -4  17   2      114.90      107.44      3.17 o 
  -3  17   2       45.64       42.83      2.05 o 
  -2  17   2     1483.46     1470.23     12.94 o 
  -1  17   2      428.09      435.18      5.65 o 
   0  17   2       55.40       55.12      2.01 o 
   1  17   2      739.47      709.73      9.81 o 
   2  17   2      826.04      800.50     11.33 o 
   3  17   2       29.80       39.44      2.56 o 
   4  17   2      356.40      341.35      7.32 o 
   5  17   2      119.33      121.43      4.49 o 
   6  17   2      312.30      341.41      8.08 o 
  -6  18   2       18.65       23.06      3.31 o 
  -5  18   2       41.43       41.28      3.74 o 
  -4  18   2      371.54      382.66      8.87 o 
  -3  18   2      485.89      472.79      6.43 o 
  -2  18   2      147.47      151.94      3.39 o 
  -1  18   2      645.29      648.46      7.35 o 
   0  18   2     2612.40     2592.50     25.20 o 
   1  18   2      118.46      116.62      3.84 o 
   2  18   2       57.61       57.62      4.78 o 
   3  18   2      456.22      366.58      8.28 o 
   4  18   2       76.17       73.32      3.52 o 
   5  18   2        1.63        0.55      1.66 o 
   6  18   2       30.83       42.47      3.30 o 
  -6  19   2       34.53       40.33      4.07 o 
  -5  19   2       51.33       53.73      4.27 o 
  -4  19   2        0.02        0.16      1.29 o 
  -3  19   2       10.00       12.34      1.90 o 
  -2  19   2      500.40      491.62      6.49 o 
  -1  19   2        7.94        7.79      1.16 o 
   0  19   2       33.23       39.28      2.10 o 
   1  19   2      432.71      439.51      7.90 o 
   2  19   2      388.14      384.77      7.53 o 
   3  19   2       53.31       51.44      3.00 o 
   4  19   2      291.91      285.75      8.72 o 
   5  19   2       35.82       31.36      3.41 o 
   6  19   2       34.30       36.17      4.19 o 
  -6  20   2       82.31      100.16      5.81 o 
  -5  20   2        5.42        8.10      2.89 o 
  -4  20   2       16.82       10.15      1.97 o 
  -3  20   2       26.95       30.53      2.18 o 
  -2  20   2       11.32       13.05      1.88 o 
  -1  20   2     1204.79     1206.60     19.57 o 
   0  20   2       86.61       83.75      3.54 o 
   1  20   2       11.28       15.75      1.87 o 
   2  20   2      208.77      166.70      4.94 o 
   3  20   2       41.16       32.86      4.46 o 
   4  20   2       24.17       19.87      3.51 o 
   5  20   2      103.50      123.88      6.81 o 
  -5  21   2        1.32        1.54      1.92 o 
  -4  21   2       11.79       11.23      2.04 o 
  -3  21   2       64.85       55.37      3.22 o 
  -2  21   2       15.22       16.91      2.12 o 
  -1  21   2      302.22      316.45     10.96 o 
   0  21   2      250.25      229.52      9.02 o 
   1  21   2      278.95      277.07     11.62 o 
   2  21   2        2.74        8.81      1.65 o 
   3  21   2       28.48       30.91      2.61 o 
   4  21   2      238.61      208.71      7.45 o 
   5  21   2       55.13       70.15      4.96 o 
  -5  22   2       16.33       18.14      3.09 o 
  -4  22   2       13.53       12.76      2.25 o 
  -3  22   2       73.31       70.28      4.74 o 
  -2  22   2      123.28      120.23      5.21 o 
  -1  22   2        0.02       -0.30      1.23 o 
   0  22   2      141.75      155.12      6.12 o 
   1  22   2       49.96       46.17      3.72 o 
   2  22   2        1.64        0.94      1.46 o 
   3  22   2       16.23       11.74      1.88 o 
   4  22   2        0.80       -0.48      1.46 o 
   5  22   2        0.83        1.28      1.82 o 
  -5  23   2        5.48        7.82      3.63 o 
  -4  23   2       15.32       28.09      3.68 o 
  -3  23   2        0.08        0.99      1.89 o 
  -2  23   2      133.06      128.14     11.06 o 
  -1  23   2       35.64       29.29      4.36 o 
   0  23   2        1.28       -0.86      1.44 o 
   1  23   2       54.81       50.02      3.94 o 
   2  23   2       75.46       60.22      4.42 o 
   3  23   2        3.74        3.61      1.96 o 
   4  23   2       21.70       27.10      5.17 o 
  -4  24   2       13.24        5.79      2.52 o 
  -3  24   2       64.56       77.62      5.11 o 
  -2  24   2       14.20       17.60      2.97 o 
  -1  24   2       50.74       45.20      3.85 o 
   0  24   2      143.38      138.55      8.31 o 
   1  24   2        7.74        6.74      2.16 o 
   2  24   2       98.15      103.74      5.51 o 
   3  24   2       13.28        9.49      2.61 o 
   4  24   2       11.31       13.80      4.19 o 
  -4  25   2        4.08        1.84      2.30 o 
  -3  25   2       15.07       15.90      3.18 o 
  -2  25   2        0.07       -2.01      2.19 o 
  -1  25   2        0.83        1.53      1.78 o 
   0  25   2        3.96        0.19      1.97 o 
   1  25   2       15.80       14.05      2.81 o 
   2  25   2       10.19       11.95      2.62 o 
   3  25   2        0.01        0.92      2.83 o 
  -3  26   2       91.90      118.89      7.48 o 
  -2  26   2        7.85        8.51      2.50 o 
  -1  26   2        0.04       -0.43      2.65 o 
   0  26   2        1.10        1.12      1.94 o 
   1  26   2       31.28       31.28      3.72 o 
   2  26   2       14.31       10.62      2.56 o 
   3  26   2       11.27       21.74      5.17 o 
  -2  27   2        0.05        3.26      3.82 o 
  -1  27   2        6.21        5.24      3.39 o 
   0  27   2       32.50       27.95      3.70 o 
   1  27   2      271.08      307.77     11.73 o 
   2  27   2       60.32       56.36      7.14 o 
  -1  28   2        1.85        5.17      3.88 o 
   0  28   2       32.90       27.90      5.48 o 
   1  28   2       62.36       80.19      8.07 o 
  -8   1   3        3.07        3.05      1.21 o 
  -7   1   3       12.55       11.96      1.41 o 
  -6   1   3        0.60        0.13      0.75 o 
  -5   1   3       66.91       67.83      2.13 o 
  -4   1   3       55.83       55.44      1.58 o 
  -3   1   3      162.71      160.92      2.36 o 
  -2   1   3      318.80      332.96      3.66 o 
  -1   1   3        8.04        6.56      0.60 o 
   0   1   3      140.72      135.81      1.62 o 
   1   1   3      134.22      141.55      2.10 o 
   2   1   3      114.89      122.03      3.36 o 
   3   1   3        6.07        8.89      0.65 o 
   4   1   3       52.60       54.85      1.84 o 
   5   1   3       82.74       71.30      3.21 o 
   6   1   3      166.10      149.89      7.26 o 
   7   1   3       25.22       24.81      2.42 o 
  -8   2   3        7.39        6.02      1.27 o 
  -7   2   3        9.85        7.49      1.22 o 
  -6   2   3        0.02        0.50      0.77 o 
  -5   2   3       17.18       17.10      1.31 o 
  -4   2   3       10.99        9.10      0.88 o 
  -3   2   3        5.44        3.97      0.63 o 
  -2   2   3        8.90        6.97      0.61 o 
  -1   2   3      386.17      410.70      3.16 o 
   0   2   3        2.59        1.02      0.38 o 
   1   2   3       30.96       32.31      1.02 o 
   2   2   3      328.57      376.88      3.47 o 
   3   2   3       16.89       19.21      1.00 o 
   4   2   3      180.58      173.15      3.20 o 
   5   2   3      112.09       88.00      3.78 o 
   6   2   3       15.94       15.46      1.83 o 
   7   2   3        0.36        0.08      1.39 o 
  -8   3   3        0.68        0.38      1.07 o 
  -7   3   3        0.02        1.04      0.92 o 
  -6   3   3       19.31       18.82      1.51 o 
  -5   3   3      122.18      119.80      2.72 o 
  -4   3   3        9.73       10.49      0.90 o 
  -3   3   3       77.40       63.25      1.62 o 
  -2   3   3     1263.41     1285.44      8.49 o 
  -1   3   3      806.26      827.08      5.47 o 
   0   3   3       98.99       91.45      1.44 o 
   1   3   3      672.86      711.82      6.51 o 
   2   3   3      389.55      429.30      3.97 o 
   3   3   3      306.12      294.27      3.59 o 
   4   3   3      126.16      114.15      2.96 o 
   5   3   3        0.03       -0.37      0.88 o 
   6   3   3      152.66      162.16      4.40 o 
   7   3   3      120.15      111.04      4.85 o 
  -8   4   3        4.28        4.23      1.60 o 
  -7   4   3        5.39        5.91      1.16 o 
  -6   4   3        5.55        5.79      1.05 o 
  -5   4   3       33.12       34.02      1.66 o 
  -4   4   3        4.99        5.34      0.74 o 
  -3   4   3       74.91       70.33      1.70 o 
  -2   4   3       72.45       74.89      1.49 o 
  -1   4   3       75.41       80.88      1.67 o 
   0   4   3      439.72      443.63      3.69 o 
   1   4   3      284.39      309.89      3.40 o 
   2   4   3       47.48       53.61      1.38 o 
   3   4   3       47.89       46.95      1.74 o 
   4   4   3      189.92      170.81      4.67 o 
   5   4   3       41.34       36.28      1.84 o 
   6   4   3        0.29        1.12      1.16 o 
   7   4   3       39.89       42.55      2.89 o 
  -8   5   3        9.10        8.33      1.58 o 
  -7   5   3        1.36        1.78      1.11 o 
  -6   5   3       74.65       76.17      2.50 o 
  -5   5   3      176.47      168.76      3.24 o 
  -4   5   3        5.51        7.37      0.83 o 
  -3   5   3      339.18      313.60      4.18 o 
  -2   5   3      287.07      271.09      2.91 o 
  -1   5   3      546.10      530.38      4.23 o 
   0   5   3     1126.78     1094.46      7.22 o 
   1   5   3      148.69      150.14      2.29 o 
   2   5   3      235.27      229.95      3.98 o 
   3   5   3      735.98      746.23      6.33 o 
   4   5   3      312.31      294.80      4.39 o 
   5   5   3       42.02       41.70      2.48 o 
   6   5   3       57.42       66.45      3.06 o 
   7   5   3      100.10      103.05      4.03 o 
  -8   6   3        0.61        0.40      1.23 o 
  -7   6   3       11.84       10.82      1.53 o 
  -6   6   3        1.87        3.84      1.05 o 
  -5   6   3        5.73        8.47      1.09 o 
  -4   6   3       27.90       32.83      1.44 o 
  -3   6   3       54.02       54.82      1.56 o 
  -2   6   3        3.86        6.31      0.65 o 
  -1   6   3       94.38      106.23      1.58 o 
   0   6   3       49.31       56.12      1.23 o 
   1   6   3      474.55      502.06      4.58 o 
   2   6   3       20.25       20.49      1.11 o 
   3   6   3       98.32       91.20      2.02 o 
   4   6   3       88.46       82.76      3.38 o 
   5   6   3       98.01       93.14      3.33 o 
   6   6   3       68.30       75.05      3.27 o 
   7   6   3       19.11       19.34      2.77 o 
  -7   7   3      104.63      114.06      3.68 o 
  -6   7   3      460.12      457.08      6.76 o 
  -5   7   3      478.99      488.85      6.55 o 
  -4   7   3      145.48      146.04      2.67 o 
  -3   7   3      990.49      986.21      8.68 o 
  -2   7   3      935.67      905.46      6.14 o 
  -1   7   3      319.42      311.71      3.50 o 
   0   7   3      730.54      673.91      5.25 o 
   1   7   3      208.53      188.84      2.96 o 
   2   7   3      259.57      245.63      3.62 o 
   3   7   3      885.02      895.91      7.69 o 
   4   7   3      261.46      247.95      4.04 o 
   5   7   3        9.25        6.06      1.15 o 
   6   7   3      249.62      261.60      5.98 o 
   7   7   3      120.63      124.50      5.71 o 
  -7   8   3       77.75       72.72      4.51 o 
  -6   8   3      329.97      323.92      6.73 o 
  -5   8   3        8.62        7.08      1.49 o 
  -4   8   3       54.67       62.85      3.99 o 
  -3   8   3      567.10      571.05      5.62 o 
  -2   8   3       83.84       91.71      1.54 o 
  -1   8   3      129.01      138.63      1.97 o 
   0   8   3      135.69      161.74      2.03 o 
   1   8   3        0.38        0.52      0.52 o 
   2   8   3       40.25       41.01      1.57 o 
   3   8   3      358.66      369.26      5.01 o 
   4   8   3       10.44       13.06      1.35 o 
   5   8   3       58.08       56.18      2.65 o 
   6   8   3       12.06       15.69      1.87 o 
   7   8   3        0.96        0.38      1.83 o 
  -7   9   3       50.97       58.26      3.31 o 
  -6   9   3      108.36      107.22      3.70 o 
  -5   9   3       13.40       14.93      1.62 o 
  -4   9   3      167.11      166.29      3.80 o 
  -3   9   3        1.07        0.87      1.24 o 
  -2   9   3       45.13       61.66      1.56 o 
  -1   9   3      431.05      428.34      4.88 o 
   0   9   3     3082.96     3183.90     27.29 o 
   1   9   3     4728.43     4996.14     49.73 o 
   2   9   3      858.27      858.85      8.23 o 
   3   9   3     2067.91     2048.36     16.38 o 
   4   9   3     4246.94     4171.96     30.26 o 
   5   9   3      520.28      495.03      7.63 o 
   6   9   3      229.79      231.62      5.38 o 
   7   9   3      296.27      323.92     10.41 o 
  -7  10   3       15.33       15.24      1.81 o 
  -6  10   3       25.07       23.89      1.93 o 
  -5  10   3        2.73        3.21      1.22 o 
  -4  10   3        9.53        9.47      1.33 o 
  -3  10   3       47.17       44.94      1.50 o 
  -2  10   3       11.84       14.38      0.92 o 
  -1  10   3       24.11       28.31      1.27 o 
   0  10   3       42.51       49.56      1.47 o 
   1  10   3       11.87       10.59      1.12 o 
   2  10   3       64.94       60.10      1.89 o 
   3  10   3      313.09      303.16      4.62 o 
   4  10   3       26.58       29.69      2.15 o 
   5  10   3        0.27        0.47      1.37 o 
   6  10   3       34.16       34.51      2.45 o 
   7  10   3       16.82       20.78      2.87 o 
  -7  11   3       20.19       22.06      2.08 o 
  -6  11   3      262.69      260.63      5.12 o 
  -5  11   3      489.09      499.43      7.63 o 
  -4  11   3      135.88      132.17      3.50 o 
  -3  11   3      906.86      902.97      9.24 o 
  -2  11   3     1011.15     1033.70      8.90 o 
  -1  11   3      529.38      529.53      5.36 o 
   0  11   3        2.36        0.97      0.57 o 
   1  11   3       49.20       78.79      2.02 o 
   2  11   3      274.25      249.77      3.93 o 
   3  11   3       21.70       22.61      1.69 o 
   4  11   3      258.18      255.78      4.54 o 
   5  11   3       65.96       71.96      3.57 o 
   6  11   3      137.25      132.66      4.17 o 
   7  11   3        6.67       10.55      1.88 o 
  -7  12   3       49.28       42.63      2.91 o 
  -6  12   3      115.07      121.83      5.17 o 
  -5  12   3       24.84       25.34      2.07 o 
  -4  12   3       15.65       18.14      1.97 o 
  -3  12   3      318.76      334.20      4.19 o 
  -2  12   3       24.95       27.88      1.39 o 
  -1  12   3       16.95       17.46      1.33 o 
   0  12   3      436.56      443.24      5.19 o 
   1  12   3       33.32       34.04      1.81 o 
   2  12   3        7.96       12.63      1.15 o 
   3  12   3       89.04       80.83      2.44 o 
   4  12   3        8.26        7.58      1.19 o 
   5  12   3      220.21      220.06      5.47 o 
   6  12   3       14.91       18.55      2.03 o 
   7  12   3        4.48        6.15      2.10 o 
  -7  13   3        0.08       -0.23      1.17 o 
  -6  13   3        1.54        2.06      1.09 o 
  -5  13   3       31.35       35.69      2.35 o 
  -4  13   3       27.76       29.50      1.79 o 
  -3  13   3      128.21      124.18      3.57 o 
  -2  13   3       91.45       83.70      2.54 o 
  -1  13   3      538.20      551.82      5.71 o 
   0  13   3      225.43      217.99      3.51 o 
   1  13   3       56.11       58.33      3.64 o 
   2  13   3      481.79      461.34      6.68 o 
   3  13   3       57.72       57.50      2.68 o 
   4  13   3       13.46       10.34      1.31 o 
   5  13   3      168.82      173.19      4.51 o 
   6  13   3       79.02       77.13      3.55 o 
   7  13   3        4.90        3.72      2.03 o 
  -7  14   3       12.31        6.54      1.66 o 
  -6  14   3        5.23        6.97      1.86 o 
  -5  14   3        1.29        3.11      1.20 o 
  -4  14   3      107.57      109.90      3.47 o 
  -3  14   3       11.26       11.04      1.35 o 
  -2  14   3        2.08        0.99      0.69 o 
  -1  14   3       70.13       68.10      2.55 o 
   0  14   3       96.73       81.76      3.52 o 
   1  14   3        0.90        0.08      0.64 o 
   2  14   3       58.44       59.63      2.43 o 
   3  14   3      151.61      163.48      3.51 o 
   4  14   3       40.35       41.96      2.09 o 
   5  14   3        7.30        6.30      1.37 o 
   6  14   3      112.18      118.88      4.11 o 
  -6  15   3        4.90        5.03      1.74 o 
  -5  15   3        6.68        8.01      2.11 o 
  -4  15   3        6.56        6.24      1.58 o 
  -3  15   3        4.72        3.67      0.92 o 
  -2  15   3       97.89      101.62      2.74 o 
  -1  15   3      117.71      121.53      2.87 o 
   0  15   3        6.33        8.79      1.23 o 
   1  15   3      286.60      285.65      6.42 o 
   2  15   3      363.54      338.86      5.78 o 
   3  15   3        3.17        4.98      1.34 o 
   4  15   3       60.43       53.17      2.36 o 
   5  15   3       66.73       64.33      3.46 o 
   6  15   3       91.11      103.49      4.50 o 
  -6  16   3        4.67        6.26      2.04 o 
  -5  16   3       29.70       26.27      2.33 o 
  -4  16   3       65.35       62.29      2.61 o 
  -3  16   3        0.28       -0.21      0.88 o 
  -2  16   3       41.92       36.91      1.92 o 
  -1  16   3       56.86       59.78      3.04 o 
   0  16   3        3.22        2.64      0.97 o 
   1  16   3       13.31       10.79      1.35 o 
   2  16   3       84.11       71.56      2.84 o 
   3  16   3       36.52       40.17      2.32 o 
   4  16   3       21.59       18.66      2.46 o 
   5  16   3        0.00       -0.92      1.26 o 
   6  16   3       11.65       14.10      4.24 o 
  -6  17   3        5.26        4.19      1.79 o 
  -5  17   3        5.14        3.68      1.43 o 
  -4  17   3        7.86        8.98      1.40 o 
  -3  17   3       20.04       23.80      2.04 o 
  -2  17   3      267.80      274.44      5.12 o 
  -1  17   3      252.21      260.35      4.46 o 
   0  17   3       10.49        9.08      1.60 o 
   1  17   3       14.13       13.12      1.49 o 
   2  17   3       74.39       64.16      2.69 o 
   3  17   3       32.57       27.89      2.08 o 
   4  17   3        1.66        0.82      1.20 o 
   5  17   3        8.79        8.71      2.21 o 
   6  17   3        0.35       -1.72      2.65 o 
  -6  18   3        5.27       11.10      2.36 o 
  -5  18   3        2.32        2.65      1.67 o 
  -4  18   3       15.66       16.18      1.75 o 
  -3  18   3        2.36        3.37      1.13 o 
  -2  18   3        3.99        5.36      1.21 o 
  -1  18   3      582.34      586.00      8.28 o 
   0  18   3       24.44       25.02      3.44 o 
   1  18   3       13.57        9.80      1.40 o 
   2  18   3       19.80       13.70      1.64 o 
   3  18   3       99.58       85.98      3.87 o 
   4  18   3       44.52       46.05      3.18 o 
   5  18   3       54.07       75.82      4.88 o 
   6  18   3        5.74        7.44      4.10 o 
  -6  19   3        7.53        7.10      2.50 o 
  -5  19   3       30.91       31.20      3.00 o 
  -4  19   3      106.36      117.97      3.53 o 
  -3  19   3       13.94       10.64      1.47 o 
  -2  19   3      225.40      230.64      5.73 o 
  -1  19   3       75.06       74.50      3.01 o 
   0  19   3        8.18        5.22      1.38 o 
   1  19   3      124.73      119.24      6.85 o 
   2  19   3       30.31       28.43      2.46 o 
   3  19   3        3.89        2.97      1.23 o 
   4  19   3       26.47       29.04      2.80 o 
   5  19   3      154.83      140.53      6.29 o 
  -5  20   3        0.72        2.79      2.02 o 
  -4  20   3       14.95       14.27      2.28 o 
  -3  20   3       12.25       11.42      1.95 o 
  -2  20   3       18.39       15.80      1.63 o 
  -1  20   3      120.96      124.87      6.65 o 
   0  20   3      294.64      310.98      5.96 o 
   1  20   3       11.76       13.09      1.91 o 
   2  20   3       97.91      104.66      4.08 o 
   3  20   3       30.92       27.17      2.59 o 
   4  20   3       11.15        8.62      1.88 o 
   5  20   3        0.00        2.08      1.87 o 
  -5  21   3        0.22        1.97      2.05 o 
  -4  21   3       65.35       76.98      4.02 o 
  -3  21   3        8.23        5.08      1.39 o 
  -2  21   3        5.56        5.89      1.30 o 
  -1  21   3       62.61       66.98      3.03 o 
   0  21   3      118.61      109.21      4.26 o 
   1  21   3      138.41      143.64      6.68 o 
   2  21   3      195.66      196.28      5.69 o 
   3  21   3      137.70      121.51      5.82 o 
   4  21   3       47.34       59.45      3.71 o 
   5  21   3       92.57       81.69      5.30 o 
  -5  22   3       25.63       27.59      3.70 o 
  -4  22   3        3.31        3.97      1.87 o 
  -3  22   3        4.34        4.62      1.47 o 
  -2  22   3        7.32        7.57      2.19 o 
  -1  22   3        2.68        3.32      2.68 o 
   0  22   3        5.13        5.05      1.38 o 
   1  22   3       20.37       18.97      2.27 o 
   2  22   3       77.17       73.40      3.83 o 
   3  22   3        0.83        1.43      1.38 o 
   4  22   3        2.59        1.58      1.82 o 
  -4  23   3      122.93      136.08      5.25 o 
  -3  23   3       59.38       65.84      4.81 o 
  -2  23   3       79.20       75.90      4.98 o 
  -1  23   3      142.75      154.94      6.51 o 
   0  23   3      100.10      101.98      5.41 o 
   1  23   3      164.78      171.83      7.71 o 
   2  23   3      235.92      241.03      6.63 o 
   3  23   3       78.23       67.55      5.94 o 
   4  23   3       64.57       79.25      5.22 o 
  -4  24   3        1.61        1.49      3.17 o 
  -3  24   3        1.99        1.13      2.05 o 
  -2  24   3        0.11        2.58      1.92 o 
  -1  24   3        0.18        1.12      1.76 o 
   0  24   3       17.86       19.87      5.17 o 
   1  24   3       33.85       31.22      3.63 o 
   2  24   3       57.83       58.80      4.70 o 
   3  24   3        2.72        1.37      1.81 o 
  -3  25   3       71.70       88.69      8.56 o 
  -2  25   3      115.15      125.33      6.32 o 
  -1  25   3      106.56      103.31      7.18 o 
   0  25   3      100.56      102.55      7.70 o 
   1  25   3      147.57      157.43     18.29 o 
   2  25   3       88.05       86.80      5.70 o 
   3  25   3       86.75       96.82      8.50 o 
  -2  26   3        1.10       -0.49      3.14 o 
  -1  26   3        6.15        5.09      2.14 o 
   0  26   3        4.32        4.62      4.50 o 
   1  26   3       50.23       49.90      4.55 o 
   2  26   3       21.42       27.90      5.79 o 
  -1  27   3       54.27       45.15      4.44 o 
   0  27   3      100.50       97.50      8.25 o 
   1  27   3      197.74      248.09     13.00 o 
  -7   0   4       49.85       55.12      3.53 o 
  -6   0   4       13.58       14.15      2.03 o 
  -5   0   4       26.86       27.19      2.33 o 
  -4   0   4       82.92       81.90      3.16 o 
  -3   0   4       25.13       17.92      2.18 o 
  -2   0   4      898.00     1015.79     10.50 o 
  -1   0   4     3872.46     3896.28     31.70 o 
   0   0   4      216.32      259.37      3.47 o 
   1   0   4      283.90      316.04      3.86 o 
   2   0   4       35.62       52.56      1.67 o 
   3   0   4       42.60       57.43      2.32 o 
   4   0   4      635.04      587.06     11.20 o 
   5   0   4      376.00      357.96     16.57 o 
   6   0   4      497.43      487.63     16.14 o 
   7   0   4       71.72       73.62      5.25 o 
  -7   1   4       11.94       14.37      2.31 o 
  -6   1   4       68.70       76.53      4.40 o 
  -5   1   4      371.12      373.16      7.72 o 
  -4   1   4      158.07      149.47      2.96 o 
  -3   1   4       27.63       26.54      1.21 o 
  -2   1   4     6046.02     6029.43     34.97 o 
  -1   1   4      459.72      461.44      4.32 o 
   0   1   4       46.33       33.56      0.98 o 
   1   1   4     1532.13     1584.28      9.74 o 
   2   1   4     1638.94     1674.45     10.93 o 
   3   1   4        4.53        1.63      0.59 o 
   4   1   4      125.21      127.04      3.44 o 
   5   1   4      165.37      164.67      4.20 o 
   6   1   4      258.40      246.83      7.99 o 
   7   1   4       52.22       46.56      3.10 o 
  -7   2   4        0.47        1.87      1.01 o 
  -6   2   4        0.68        1.33      1.00 o 
  -5   2   4      126.91      136.59      3.06 o 
  -4   2   4      360.67      365.25      4.88 o 
  -3   2   4       25.42       23.62      1.21 o 
  -2   2   4      607.34      628.76      5.70 o 
  -1   2   4     4853.87     5015.79     25.84 o 
   0   2   4      250.83      271.33      2.72 o 
   1   2   4        7.41        7.51      0.83 o 
   2   2   4     2200.71     2342.30     17.22 o 
   3   2   4       60.27       55.58      1.90 o 
   4   2   4      205.42      187.71      4.16 o 
   5   2   4        5.59        1.51      1.12 o 
   6   2   4       58.19       63.24      3.62 o 
   7   2   4       39.73       44.22      3.04 o 
  -7   3   4       21.84       18.14      1.73 o 
  -6   3   4        7.25        6.72      1.17 o 
  -5   3   4        0.44       -0.37      0.79 o 
  -4   3   4       95.10       94.50      2.42 o 
  -3   3   4       22.27       26.29      1.27 o 
  -2   3   4       12.81       17.40      1.41 o 
  -1   3   4       18.82       25.42      0.91 o 
   0   3   4      420.40      429.13      3.69 o 
   1   3   4       37.24       43.03      1.11 o 
   2   3   4      244.43      258.56      2.98 o 
   3   3   4       89.16       95.92      2.15 o 
   4   3   4      143.49      147.13      4.36 o 
   5   3   4       82.78       87.65      4.84 o 
   6   3   4       13.25       10.92      1.76 o 
   7   3   4       27.82       30.22      2.70 o 
  -7   4   4       27.26       24.11      2.09 o 
  -6   4   4       10.87        9.97      1.29 o 
  -5   4   4        0.45       -0.08      0.74 o 
  -4   4   4      114.60      111.44      2.93 o 
  -3   4   4       29.84       36.24      1.44 o 
  -2   4   4       25.31       26.99      1.17 o 
  -1   4   4      835.66      828.57      6.63 o 
   0   4   4      151.83      144.12      2.26 o 
   1   4   4       59.12       57.59      1.58 o 
   2   4   4      699.92      727.63     11.05 o 
   3   4   4        2.10        0.48      0.59 o 
   4   4   4      542.95      538.47      8.00 o 
   5   4   4        0.17        0.39      1.15 o 
   6   4   4       78.02       78.38      3.37 o 
   7   4   4       36.97       41.65      3.65 o 
  -7   5   4       49.60       53.31      2.81 o 
  -6   5   4        6.45        7.94      1.74 o 
  -5   5   4       15.76       16.00      1.36 o 
  -4   5   4      137.17      137.24      3.08 o 
  -3   5   4        2.03        1.64      0.63 o 
  -2   5   4      408.35      393.22      4.27 o 
  -1   5   4       80.78       87.24      1.51 o 
   0   5   4      384.23      378.87      3.34 o 
   1   5   4      500.33      524.82      4.59 o 
   2   5   4       80.87       77.86      1.84 o 
   3   5   4       83.85       77.00      2.05 o 
   4   5   4      530.63      531.44      6.60 o 
   5   5   4        8.36        9.27      1.50 o 
   6   5   4       26.30       27.02      2.79 o 
   7   5   4       44.32       47.21      6.13 o 
  -7   6   4        1.76        2.18      1.27 o 
  -6   6   4       11.92        7.03      1.31 o 
  -5   6   4        0.60        0.19      0.91 o 
  -4   6   4       47.68       53.50      2.09 o 
  -3   6   4       47.64       43.92      1.57 o 
  -2   6   4        2.64        3.11      0.61 o 
  -1   6   4       15.46       14.44      0.73 o 
   0   6   4       40.74       43.43      1.00 o 
   1   6   4       23.10       23.11      1.01 o 
   2   6   4      201.95      203.26      3.01 o 
   3   6   4       13.83       12.67      1.03 o 
   4   6   4      104.54      105.69      2.84 o 
   5   6   4       51.24       47.89      3.24 o 
   6   6   4       67.22       63.13      3.77 o 
   7   6   4        3.62        0.97      1.84 o 
  -7   7   4       33.10       35.16      3.03 o 
  -6   7   4        3.98        1.86      1.11 o 
  -5   7   4       24.38       21.75      1.72 o 
  -4   7   4      169.37      168.62      4.01 o 
  -3   7   4       18.28       19.46      1.33 o 
  -2   7   4      206.55      195.67      2.51 o 
  -1   7   4        0.01        0.43      0.40 o 
   0   7   4     1115.77     1160.19     11.24 o 
   1   7   4       14.06       13.47      1.30 o 
   2   7   4        1.40        1.50      0.67 o 
   3   7   4      669.71      669.29      7.48 o 
   4   7   4      277.50      277.29      4.67 o 
   5   7   4       61.67       52.88      3.28 o 
   6   7   4       78.08       85.61      4.34 o 
   7   7   4       39.23       41.32      3.67 o 
  -7   8   4        2.37        1.90      1.27 o 
  -6   8   4        3.21        1.37      1.10 o 
  -5   8   4       51.01       50.93      2.36 o 
  -4   8   4        1.53        3.13      1.09 o 
  -3   8   4       86.72       87.12      2.48 o 
  -2   8   4        0.05        0.26      0.53 o 
  -1   8   4      113.90      114.61      1.75 o 
   0   8   4      145.06      161.68      2.51 o 
   1   8   4       33.17       34.74      1.56 o 
   2   8   4       14.08       16.05      1.27 o 
   3   8   4     1069.61     1087.41     10.48 o 
   4   8   4        1.14        3.05      1.24 o 
   5   8   4        0.61       -0.06      1.26 o 
   6   8   4        4.97        6.52      1.91 o 
   7   8   4       22.12       25.84      4.00 o 
  -7   9   4        0.45        0.83      1.22 o 
  -6   9   4        1.64        2.38      1.27 o 
  -5   9   4        5.03        5.32      1.27 o 
  -4   9   4       14.21       15.68      1.64 o 
  -3   9   4        0.96        2.19      0.70 o 
  -2   9   4       40.89       47.97      2.51 o 
  -1   9   4      145.94      149.04      2.86 o 
   0   9   4       14.02       14.23      1.10 o 
   1   9   4      215.75      223.91      3.67 o 
   2   9   4      174.47      167.19      3.96 o 
   3   9   4      143.39      145.15      3.55 o 
   4   9   4       69.67       72.30      2.56 o 
   5   9   4       85.95       90.78      3.37 o 
   6   9   4        3.22        3.14      1.71 o 
   7   9   4        4.73        2.68      2.14 o 
  -7  10   4       56.01       55.75      3.49 o 
  -6  10   4       47.46       41.22      2.43 o 
  -5  10   4        0.04        0.36      1.13 o 
  -4  10   4        8.63        9.47      1.44 o 
  -3  10   4       40.56       40.60      1.94 o 
  -2  10   4        0.17        0.54      0.60 o 
  -1  10   4      257.93      246.64      3.48 o 
   0  10   4       36.67       42.12      2.04 o 
   1  10   4      116.37      126.95      2.76 o 
   2  10   4       68.66       61.13      2.11 o 
   3  10   4      153.12      146.43      3.36 o 
   4  10   4      891.59      899.48      9.80 o 
   5  10   4        8.35        9.62      1.69 o 
   6  10   4        2.30        2.33      1.74 o 
  -7  11   4       37.00       32.77      2.50 o 
  -6  11   4      111.10      111.37      3.56 o 
  -5  11   4       77.03       83.21      3.27 o 
  -4  11   4        4.10        2.36      1.07 o 
  -3  11   4      182.12      183.55      3.50 o 
  -2  11   4       51.87       51.80      2.26 o 
  -1  11   4      271.69      274.50      7.17 o 
   0  11   4        1.42        0.07      0.77 o 
   1  11   4       39.52       36.02      2.91 o 
   2  11   4      238.27      228.58      6.00 o 
   3  11   4      262.19      254.93      4.49 o 
   4  11   4        3.66        4.74      1.09 o 
   5  11   4       25.12       24.61      2.19 o 
   6  11   4       47.55       45.10      3.58 o 
  -7  12   4        0.81        3.49      1.63 o 
  -6  12   4        9.13       11.79      1.91 o 
  -5  12   4       53.05       56.51      3.34 o 
  -4  12   4       21.24       16.82      2.15 o 
  -3  12   4        0.01       -0.45      0.74 o 
  -2  12   4       18.68       20.40      1.49 o 
  -1  12   4      130.61      119.40      3.83 o 
   0  12   4      114.15      128.77      3.44 o 
   1  12   4        0.78        1.75      0.96 o 
   2  12   4       51.35       47.22      3.02 o 
   3  12   4      748.98      726.17      8.35 o 
   4  12   4        0.01        0.21      0.87 o 
   5  12   4       73.29       72.25      3.22 o 
   6  12   4       52.54       54.81      3.78 o 
  -6  13   4        9.37        8.95      1.67 o 
  -5  13   4        3.38        3.84      1.36 o 
  -4  13   4        0.04       -0.49      1.00 o 
  -3  13   4      113.84      124.88      2.99 o 
  -2  13   4       10.75        7.67      1.15 o 
  -1  13   4      315.39      307.18      5.57 o 
   0  13   4        1.17        1.11      0.81 o 
   1  13   4      203.55      200.80      4.35 o 
   2  13   4      171.85      165.09      4.06 o 
   3  13   4        6.22        5.17      1.22 o 
   4  13   4       46.03       45.08      2.27 o 
   5  13   4      167.77      158.10      4.53 o 
   6  13   4        0.08       -1.24      1.24 o 
  -6  14   4       11.94       13.89      2.94 o 
  -5  14   4       29.68       30.79      2.50 o 
  -4  14   4       33.04       33.30      3.14 o 
  -3  14   4       34.04       43.06      2.74 o 
  -2  14   4       83.99       84.52      2.61 o 
  -1  14   4       33.44       31.84      2.09 o 
   0  14   4       83.48       84.07      3.32 o 
   1  14   4      191.52      190.51      4.35 o 
   2  14   4        2.88        2.68      1.10 o 
   3  14   4      234.49      238.46      5.16 o 
   4  14   4      104.00      102.19      3.73 o 
   5  14   4      146.27      161.21      4.63 o 
   6  14   4       44.21       49.06      3.15 o 
  -6  15   4       27.31       32.19      2.72 o 
  -5  15   4       28.71       26.41      2.40 o 
  -4  15   4       51.28       47.87      2.70 o 
  -3  15   4      273.00      300.59      5.26 o 
  -2  15   4        3.35        2.40      0.93 o 
  -1  15   4      376.27      383.67      6.56 o 
   0  15   4      170.86      162.90      4.07 o 
   1  15   4       50.53       52.08      3.90 o 
   2  15   4      131.68      119.00      4.41 o 
   3  15   4       97.88       91.72      3.30 o 
   4  15   4        2.06        3.33      1.66 o 
   5  15   4      113.42      112.10      4.62 o 
   6  15   4       30.32       29.12      2.66 o 
  -6  16   4       16.40       13.42      2.09 o 
  -5  16   4       19.84       16.07      2.03 o 
  -4  16   4        2.50        2.74      1.52 o 
  -3  16   4      136.25      144.35      4.67 o 
  -2  16   4      149.30      154.37      3.64 o 
  -1  16   4       13.76       11.78      1.55 o 
   0  16   4      134.77      127.26      3.70 o 
   1  16   4      149.07      147.46      3.96 o 
   2  16   4        2.20        2.72      1.10 o 
   3  16   4      124.44      117.65      3.77 o 
   4  16   4       27.95       25.07      2.21 o 
   5  16   4      135.20      153.18      5.38 o 
   6  16   4        1.36        4.56      3.14 o 
  -6  17   4       44.81       48.04      3.26 o 
  -5  17   4       96.80      103.91      4.19 o 
  -4  17   4       85.86       89.86      3.26 o 
  -3  17   4      360.99      379.21      6.12 o 
  -2  17   4      267.37      271.28      5.78 o 
  -1  17   4      369.55      380.79      6.76 o 
   0  17   4      292.10      282.36      5.63 o 
   1  17   4      351.37      351.17      6.32 o 
   2  17   4      123.19      115.14      4.04 o 
   3  17   4      210.99      204.40      7.21 o 
   4  17   4       82.05       82.59      3.51 o 
   5  17   4      117.73      128.34      7.64 o 
  -5  18   4       22.80       20.35      2.46 o 
  -4  18   4       80.98       83.34      3.25 o 
  -3  18   4       51.15       58.11      2.67 o 
  -2  18   4       16.68       16.40      1.98 o 
  -1  18   4      768.90      756.51     10.26 o 
   0  18   4        4.66        4.28      1.49 o 
   1  18   4      156.22      158.03      4.26 o 
   2  18   4       70.90       56.95      4.14 o 
   3  18   4       21.13       22.46      2.10 o 
   4  18   4       42.86       39.63      4.04 o 
   5  18   4      206.55      251.39     27.90 o 
  -5  19   4        7.38        9.01      2.04 o 
  -4  19   4       25.86       30.10      3.28 o 
  -3  19   4      112.83      119.52      3.58 o 
  -2  19   4        1.66        2.64      1.35 o 
  -1  19   4      102.14      107.13      3.72 o 
   0  19   4      156.87      162.39      5.18 o 
   1  19   4       55.16       61.31      3.70 o 
   2  19   4       51.94       51.88      3.06 o 
   3  19   4      205.43      201.68      6.04 o 
   4  19   4       60.78       67.23      3.89 o 
   5  19   4        6.64        4.01      2.11 o 
  -5  20   4        7.77        2.35      1.68 o 
  -4  20   4       14.05        8.78      2.15 o 
  -3  20   4       30.07       25.26      2.47 o 
  -2  20   4      246.86      251.45      5.85 o 
  -1  20   4      378.14      385.39      7.13 o 
   0  20   4      185.75      187.83      4.90 o 
   1  20   4      261.06      243.64      9.57 o 
   2  20   4      156.10      142.85      5.06 o 
   3  20   4      105.53      100.94      6.24 o 
   4  20   4        0.33        0.74      1.61 o 
  -4  21   4       25.54       27.90      2.73 o 
  -3  21   4       44.69       51.52      3.15 o 
  -2  21   4      328.12      314.47      6.66 o 
  -1  21   4       14.86       17.55      2.08 o 
   0  21   4      249.29      256.56      5.84 o 
   1  21   4        4.90        2.45      1.29 o 
   2  21   4        0.09        0.60      1.22 o 
   3  21   4      140.44      125.02      4.89 o 
   4  21   4       83.05       78.85      6.37 o 
  -4  22   4        4.14        1.10      1.52 o 
  -3  22   4        2.18        4.59      1.68 o 
  -2  22   4       12.86       15.77      2.16 o 
  -1  22   4       21.98       21.68      2.33 o 
   0  22   4        3.48        4.66      2.13 o 
   1  22   4        8.70        9.29      1.89 o 
   2  22   4        4.72        3.19      1.58 o 
   3  22   4       21.44       19.26      3.15 o 
   4  22   4        7.49       10.01      2.55 o 
  -4  23   4       17.10       20.28      3.72 o 
  -3  23   4       69.49       70.88      6.66 o 
  -2  23   4       52.54       60.71      4.24 o 
  -1  23   4       38.75       40.28      3.31 o 
   0  23   4       22.57       25.02      2.39 o 
   1  23   4       90.44       90.47      4.36 o 
   2  23   4        7.50        3.54      1.55 o 
   3  23   4        1.38        2.19      2.56 o 
  -3  24   4        1.37        0.45      2.07 o 
  -2  24   4        1.94        0.21      1.79 o 
  -1  24   4       63.18       56.44      4.81 o 
   0  24   4        5.29        4.44      1.74 o 
   1  24   4       31.37       36.93      3.25 o 
   2  24   4       32.80       25.44      4.65 o 
   3  24   4       12.16       17.96      3.20 o 
  -2  25   4        2.77        4.57      2.44 o 
  -1  25   4       31.53       24.62      3.60 o 
   0  25   4        0.08        0.75      2.12 o 
   1  25   4        0.56        0.62      2.77 o 
   2  25   4        6.68        8.76      2.45 o 
  -1  26   4        6.51        4.80      3.76 o 
   0  26   4       18.74       15.77      4.62 o 
   1  26   4        3.63       -0.68      3.20 o 
  -7   1   5        0.57        1.56      1.16 o 
  -6   1   5        3.92        3.15      1.09 o 
  -5   1   5        8.20        7.33      1.18 o 
  -4   1   5       15.04       14.68      1.72 o 
  -3   1   5       94.85      101.72      2.36 o 
  -2   1   5        3.68        4.81      0.82 o 
  -1   1   5        1.04        1.78      0.64 o 
   0   1   5       84.15       86.57      1.84 o 
   1   1   5        1.33        1.56      0.52 o 
   2   1   5       32.41       35.56      1.80 o 
   3   1   5        0.12        0.57      0.87 o 
   4   1   5        4.19        6.44      1.90 o 
   5   1   5      130.02      113.82      3.73 o 
   6   1   5       21.43       21.25      2.30 o 
   7   1   5        0.62       -1.00      1.87 o 
  -7   2   5        0.02        0.55      1.17 o 
  -6   2   5       23.93       22.42      1.83 o 
  -5   2   5        3.81        4.15      1.02 o 
  -4   2   5       18.16       17.85      1.40 o 
  -3   2   5      107.10      104.05      2.38 o 
  -2   2   5        9.63        9.22      0.96 o 
  -1   2   5       18.95       17.68      1.04 o 
   0   2   5      148.83      140.14      2.19 o 
   1   2   5       29.65       33.29      1.16 o 
   2   2   5        0.18        1.37      0.68 o 
   3   2   5      159.39      153.62      3.29 o 
   4   2   5      127.37      119.20      3.54 o 
   5   2   5       58.31       56.41      2.87 o 
   6   2   5       12.05       15.52      2.04 o 
   7   2   5       98.55      130.02      8.99 o 
  -7   3   5        0.98        1.00      1.26 o 
  -6   3   5        2.89        4.19      1.30 o 
  -5   3   5        1.55        2.56      0.95 o 
  -4   3   5        0.50        1.04      0.84 o 
  -3   3   5       63.07       69.09      2.18 o 
  -2   3   5      286.25      298.77      3.90 o 
  -1   3   5       40.40       39.69      1.48 o 
   0   3   5        3.73        5.96      0.69 o 
   1   3   5      176.44      194.81      2.81 o 
   2   3   5      131.06      131.75      4.16 o 
   3   3   5        6.22        6.88      1.07 o 
   4   3   5       81.31       75.96      3.08 o 
   5   3   5       29.49       31.27      2.33 o 
   6   3   5       35.88       32.38      3.13 o 
  -7   4   5        0.19        2.62      1.24 o 
  -6   4   5       39.76       40.72      2.45 o 
  -5   4   5       17.45       14.93      1.97 o 
  -4   4   5        0.30        0.36      0.78 o 
  -3   4   5      102.16      107.79      2.64 o 
  -2   4   5      186.90      186.63      3.02 o 
  -1   4   5        0.22        0.82      0.52 o 
   0   4   5      149.98      146.93      2.25 o 
   1   4   5       98.94      103.04      3.29 o 
   2   4   5       46.57       47.96      1.69 o 
   3   4   5      227.21      222.41      4.03 o 
   4   4   5       61.50       51.68      3.12 o 
   5   4   5       26.15       29.51      2.98 o 
   6   4   5      189.97      182.96      8.48 o 
  -7   5   5        0.54        1.03      1.22 o 
  -6   5   5        6.06        4.21      1.33 o 
  -5   5   5        5.79        6.23      1.26 o 
  -4   5   5        7.53        7.91      1.26 o 
  -3   5   5        5.45        5.73      1.01 o 
  -2   5   5        4.68        6.80      0.85 o 
  -1   5   5      168.15      153.58      2.34 o 
   0   5   5       11.50       13.34      0.91 o 
   1   5   5        3.41        3.47      0.69 o 
   2   5   5      153.99      159.27      3.27 o 
   3   5   5        0.65        0.70      1.01 o 
   4   5   5        5.05        3.69      1.27 o 
   5   5   5       24.96       19.56      2.45 o 
   6   5   5        0.09        1.14      1.71 o 
  -7   6   5       50.87       57.20      4.26 o 
  -6   6   5       38.96       38.92      2.42 o 
  -5   6   5       25.29       27.29      1.97 o 
  -4   6   5      143.70      148.97      3.97 o 
  -3   6   5       87.53       83.75      2.84 o 
  -2   6   5      148.24      158.36      2.56 o 
  -1   6   5      173.23      173.96      2.35 o 
   0   6   5      194.27      181.00      4.55 o 
   1   6   5      221.74      222.16      4.28 o 
   2   6   5      202.03      218.57      3.91 o 
   3   6   5      218.57      208.69      4.62 o 
   4   6   5      165.64      164.51      5.12 o 
   5   6   5       16.79       15.67      2.32 o 
   6   6   5       90.18      102.62      4.94 o 
  -7   7   5      106.98       98.94      3.77 o 
  -6   7   5      132.14      131.32      4.12 o 
  -5   7   5       21.75       27.30      3.79 o 
  -4   7   5      112.82      112.99      4.07 o 
  -3   7   5      228.09      227.44      4.21 o 
  -2   7   5       12.34       14.14      1.12 o 
  -1   7   5        5.63        4.71      0.93 o 
   0   7   5        2.63        3.74      0.81 o 
   1   7   5        1.23        1.04      0.86 o 
   2   7   5       63.78       62.85      2.23 o 
   3   7   5       12.11       12.67      1.36 o 
   4   7   5       38.07       39.23      2.47 o 
   5   7   5       55.58       56.23      4.47 o 
   6   7   5       22.47       22.83      4.97 o 
  -7   8   5       31.84       27.96      2.36 o 
  -6   8   5        0.01        1.22      1.21 o 
  -5   8   5        6.93        6.78      1.34 o 
  -4   8   5       11.35        9.13      1.56 o 
  -3   8   5        0.03        0.32      0.80 o 
  -2   8   5      150.64      160.37      3.16 o 
  -1   8   5      517.37      521.26      7.41 o 
   0   8   5      397.53      427.22      5.60 o 
   1   8   5       67.09       67.28      2.21 o 
   2   8   5      934.99      974.10     12.09 o 
   3   8   5      566.52      566.51      7.18 o 
   4   8   5        5.73        6.84      1.45 o 
   5   8   5      135.82      144.61      5.28 o 
   6   8   5      140.57      147.26      5.61 o 
  -7   9   5        1.08        2.53      1.40 o 
  -6   9   5       58.22       57.64      2.86 o 
  -5   9   5        1.53        2.04      1.26 o 
  -4   9   5       13.59       15.02      1.69 o 
  -3   9   5       50.27       43.78      2.13 o 
  -2   9   5        2.54        2.55      0.84 o 
  -1   9   5      165.47      166.16      4.04 o 
   0   9   5      897.75      858.83     14.57 o 
   1   9   5      495.86      507.52      6.37 o 
   2   9   5      111.92      111.68      2.95 o 
   3   9   5     1280.12     1308.15     12.50 o 
   4   9   5      536.87      528.85      8.34 o 
   5   9   5       31.49       34.09      3.11 o 
   6   9   5       61.85       64.46      4.15 o 
  -6  10   5       14.33       19.37      1.98 o 
  -5  10   5       22.44       29.69      3.37 o 
  -4  10   5       14.43       18.38      1.98 o 
  -3  10   5       27.26       25.82      1.66 o 
  -2  10   5      123.93      130.92      3.44 o 
  -1  10   5      228.86      229.43      4.84 o 
   0  10   5      293.53      276.64      6.27 o 
   1  10   5       59.41       63.84      4.04 o 
   2  10   5      376.96      397.13      5.76 o 
   3  10   5      360.63      357.29      5.65 o 
   4  10   5      114.41      118.86      3.89 o 
   5  10   5      141.57      143.76      5.28 o 
   6  10   5       79.81       91.39      4.80 o 
  -6  11   5      108.77      118.32      4.32 o 
  -5  11   5       25.49       27.16      2.73 o 
  -4  11   5       69.55       61.64      3.01 o 
  -3  11   5      225.65      231.12      4.53 o 
  -2  11   5      105.50      115.99      3.78 o 
  -1  11   5        6.01        3.43      1.13 o 
   0  11   5      121.55      122.99      3.57 o 
   1  11   5        0.90        1.61      1.04 o 
   2  11   5       27.73       29.28      2.13 o 
   3  11   5      304.63      306.80      6.06 o 
   4  11   5       80.83       73.04      2.85 o 
   5  11   5        6.73       10.17      2.38 o 
   6  11   5       36.05       49.55      3.92 o 
  -6  12   5       23.13       21.78      2.42 o 
  -5  12   5       10.42       11.46      2.74 o 
  -4  12   5      250.86      251.56      5.60 o 
  -3  12   5      101.40       99.16      3.04 o 
  -2  12   5       30.44       33.60      3.74 o 
  -1  12   5        8.35        7.76      1.60 o 
   0  12   5        1.83        0.35      1.22 o 
   1  12   5      158.40      164.47      4.15 o 
   2  12   5        0.07       -0.03      0.92 o 
   3  12   5       58.58       55.33      2.78 o 
   4  12   5      271.29      288.23      7.42 o 
   5  12   5      167.37      157.85      4.84 o 
   6  12   5        0.07        0.50      1.98 o 
  -6  13   5        0.01        1.04      1.31 o 
  -5  13   5        3.49        4.33      1.57 o 
  -4  13   5        4.45        9.01      1.67 o 
  -3  13   5        0.05        1.60      1.00 o 
  -2  13   5       75.69       67.08      3.05 o 
  -1  13   5      242.22      242.90      6.09 o 
   0  13   5        7.53        8.39      1.49 o 
   1  13   5       67.28       67.17      2.90 o 
   2  13   5       15.14       14.65      1.97 o 
   3  13   5       18.12       18.66      1.90 o 
   4  13   5       18.02       18.14      2.08 o 
   5  13   5        0.49       -1.15      1.54 o 
  -6  14   5        0.81        2.93      1.55 o 
  -5  14   5        1.22        0.81      1.35 o 
  -4  14   5        0.11       -0.50      1.19 o 
  -3  14   5       34.83       37.57      2.23 o 
  -2  14   5       23.03       24.87      2.23 o 
  -1  14   5        3.57        3.07      1.31 o 
   0  14   5       61.84       60.20      3.56 o 
   1  14   5       25.68       26.42      2.41 o 
   2  14   5       66.39       73.11      3.10 o 
   3  14   5        4.76        4.49      1.27 o 
   4  14   5        9.89        9.97      1.73 o 
   5  14   5      133.90      140.41      7.13 o 
  -6  15   5        2.77        3.64      2.05 o 
  -5  15   5       23.63       21.65      2.39 o 
  -4  15   5        5.77        3.24      1.37 o 
  -3  15   5       10.22       11.81      1.86 o 
  -2  15   5      104.59      102.86      3.69 o 
  -1  15   5        9.22        8.06      1.57 o 
   0  15   5       22.75       23.12      2.07 o 
   1  15   5      208.94      211.83      4.97 o 
   2  15   5        0.19        1.81      1.09 o 
   3  15   5       49.44       48.33      2.81 o 
   4  15   5       41.53       40.93      2.98 o 
   5  15   5        5.36        5.16      1.67 o 
  -5  16   5       21.37       20.21      2.37 o 
  -4  16   5        0.30       -0.71      1.33 o 
  -3  16   5        8.09        6.37      1.64 o 
  -2  16   5      103.52       98.60      3.83 o 
  -1  16   5        7.35        4.85      1.45 o 
   0  16   5       45.78       47.80      2.71 o 
   1  16   5       16.50       15.32      1.75 o 
   2  16   5        0.00        2.58      1.14 o 
   3  16   5        0.14        0.20      1.17 o 
   4  16   5       14.51       15.56      2.10 o 
   5  16   5       35.76       39.87      4.11 o 
  -5  17   5        0.24       -0.05      1.45 o 
  -4  17   5       13.33       14.81      1.84 o 
  -3  17   5       11.44        6.91      2.09 o 
  -2  17   5      162.03      159.17      8.97 o 
  -1  17   5        0.61        0.96      1.24 o 
   0  17   5        0.48        0.30      1.07 o 
   1  17   5       18.81       15.06      1.82 o 
   2  17   5       58.53       55.05      3.00 o 
   3  17   5       18.94       16.51      2.00 o 
   4  17   5       31.88       27.69      2.49 o 
   5  17   5        8.63       12.50      2.35 o 
  -5  18   5        0.04        2.35      1.89 o 
  -4  18   5        0.01       -0.17      1.53 o 
  -3  18   5       28.32       28.55      3.39 o 
  -2  18   5       28.32       30.33      2.57 o 
  -1  18   5       52.13       53.36      3.03 o 
   0  18   5        0.14        0.78      1.22 o 
   1  18   5        3.21        1.07      1.18 o 
   2  18   5       26.96       20.77      2.11 o 
   3  18   5       15.13        8.99      1.78 o 
   4  18   5       70.79       71.23      4.14 o 
  -4  19   5        0.01        0.74      1.58 o 
  -3  19   5       37.36       40.63      3.00 o 
  -2  19   5       24.53       23.12      2.42 o 
  -1  19   5       21.46       26.78      2.46 o 
   0  19   5       35.10       36.97      4.86 o 
   1  19   5        0.52       -0.38      1.08 o 
   2  19   5        5.45        4.97      1.50 o 
   3  19   5        5.25        2.71      1.37 o 
   4  19   5       17.44       12.06      3.63 o 
  -4  20   5       24.62       22.38      2.67 o 
  -3  20   5       29.07       23.84      3.32 o 
  -2  20   5       79.76       76.20      3.74 o 
  -1  20   5      237.70      235.09      6.52 o 
   0  20   5       52.60       50.72      3.56 o 
   1  20   5       98.80      104.03      3.86 o 
   2  20   5       81.38       75.94      3.56 o 
   3  20   5       59.49       66.40      4.98 o 
   4  20   5       54.74       55.95      4.74 o 
  -4  21   5        0.66       -0.29      2.11 o 
  -3  21   5        4.73        5.58      1.75 o 
  -2  21   5        3.91        2.31      1.71 o 
  -1  21   5        0.30        0.35      1.35 o 
   0  21   5       17.89       18.69      3.51 o 
   1  21   5        0.00        0.17      1.15 o 
   2  21   5       14.30        8.32      2.15 o 
   3  21   5        4.91        6.46      2.77 o 
  -3  22   5        0.80       -0.47      1.93 o 
  -2  22   5       16.33       16.98      3.62 o 
  -1  22   5       21.02       26.36      5.14 o 
   0  22   5       18.07       15.22      2.16 o 
   1  22   5      184.88      183.24      6.13 o 
   2  22   5       24.04       21.13      3.35 o 
   3  22   5       13.38       15.77      3.11 o 
  -3  23   5        4.01        1.60      2.23 o 
  -2  23   5        8.52        5.53      2.33 o 
  -1  23   5        4.51        3.34      1.66 o 
   0  23   5       29.19       31.73      4.05 o 
   1  23   5        2.89        4.94      2.21 o 
   2  23   5        5.31        6.11      4.19 o 
  -2  24   5       21.96       25.93      3.28 o 
  -1  24   5       63.28       61.77      5.23 o 
   0  24   5       25.96       28.12      3.86 o 
   1  24   5      105.52      104.30      6.20 o 
  -6   0   6       18.42       17.45      2.44 o 
  -5   0   6        2.08        1.68      1.52 o 
  -4   0   6        0.02        1.93      1.37 o 
  -3   0   6      179.27      182.51      5.11 o 
  -2   0   6      269.92      253.02      5.66 o 
  -1   0   6      286.58      277.88      5.82 o 
   0   0   6       47.85       47.21      2.53 o 
   1   0   6       66.14       71.94      2.94 o 
   2   0   6       40.43       44.45      5.42 o 
   3   0   6      245.62      234.35      7.12 o 
   4   0   6      284.26      297.73      8.52 o 
   5   0   6      620.34      589.42     16.63 o 
   6   0   6      126.97      134.64      6.59 o 
  -6   1   6       20.35       14.53      1.82 o 
  -5   1   6        2.77        1.96      1.08 o 
  -4   1   6        1.16       -0.38      0.79 o 
  -3   1   6      442.13      432.09      5.61 o 
  -2   1   6       74.42       82.31      3.08 o 
  -1   1   6        0.38        1.25      0.68 o 
   0   1   6      123.52      130.39      2.74 o 
   1   1   6       50.14       55.74      2.12 o 
   2   1   6        2.07        2.21      1.04 o 
   3   1   6       61.87       59.09      2.72 o 
   4   1   6        3.38        3.02      1.28 o 
   5   1   6        0.37        4.08      1.46 o 
   6   1   6        2.14        3.54      1.97 o 
  -6   2   6       37.76       40.75      2.58 o 
  -5   2   6      118.69      114.67      3.14 o 
  -4   2   6       17.77       19.78      1.58 o 
  -3   2   6      309.79      319.82      4.76 o 
  -2   2   6      997.53      981.73     13.15 o 
  -1   2   6      339.84      350.09      5.15 o 
   0   2   6       73.44       80.52      2.01 o 
   1   2   6      843.75      873.45      8.99 o 
   2   2   6      153.55      166.55      4.04 o 
   3   2   6      157.63      164.10      4.54 o 
   4   2   6        7.78       11.53      1.68 o 
   5   2   6       63.60       61.05      6.05 o 
   6   2   6       39.92       43.51      3.67 o 
  -6   3   6        5.89        5.47      1.48 o 
  -5   3   6       24.26       23.86      1.98 o 
  -4   3   6        5.70        3.44      1.24 o 
  -3   3   6       45.85       51.14      2.77 o 
  -2   3   6      487.67      476.15      5.42 o 
  -1   3   6        0.03        1.16      0.79 o 
   0   3   6       32.98       30.53      1.38 o 
   1   3   6      174.69      183.08      3.66 o 
   2   3   6        0.06        1.02      0.82 o 
   3   3   6       32.54       30.18      2.58 o 
   4   3   6        1.27        1.10      1.45 o 
   5   3   6       11.92       11.35      2.23 o 
   6   3   6       16.37       13.98      2.99 o 
  -6   4   6        1.30        1.00      1.19 o 
  -5   4   6       34.34       33.81      2.23 o 
  -4   4   6        1.55        1.23      1.00 o 
  -3   4   6        1.60        0.58      1.01 o 
  -2   4   6       35.89       39.35      2.83 o 
  -1   4   6       59.08       59.91      1.87 o 
   0   4   6       85.04       89.21      2.32 o 
   1   4   6      243.69      249.51      4.97 o 
   2   4   6       12.18       13.74      1.57 o 
   3   4   6      378.94      400.62      8.16 o 
   4   4   6       25.65       30.69      2.82 o 
   5   4   6       50.18       47.81      3.68 o 
   6   4   6       55.69       58.23      4.22 o 
  -6   5   6        4.38        5.26      1.45 o 
  -5   5   6        4.82        3.87      1.25 o 
  -4   5   6        2.90        2.91      1.27 o 
  -3   5   6       38.63       40.22      2.65 o 
  -2   5   6       54.35       54.17      1.90 o 
  -1   5   6        5.44        4.38      1.01 o 
   0   5   6       36.46       36.14      1.84 o 
   1   5   6        8.51       10.00      1.45 o 
   2   5   6        5.08        3.95      1.17 o 
   3   5   6        2.58        6.41      1.37 o 
   4   5   6       18.98       17.31      2.64 o 
   5   5   6        9.48        8.93      2.20 o 
   6   5   6        0.43        0.97      1.93 o 
  -6   6   6        0.40       -0.30      1.13 o 
  -5   6   6        4.91        5.16      1.39 o 
  -4   6   6       18.88       15.10      1.85 o 
  -3   6   6        8.17        6.82      1.24 o 
  -2   6   6        3.69        5.73      2.00 o 
  -1   6   6       91.02      101.10      3.38 o 
   0   6   6       40.58       47.53      2.10 o 
   1   6   6       33.53       34.90      1.87 o 
   2   6   6      117.69      119.06      3.62 o 
   3   6   6      332.31      356.12      6.53 o 
   4   6   6       33.10       30.32      2.88 o 
   5   6   6       45.07       45.35      5.13 o 
   6   6   6       41.66       45.06      3.86 o 
  -6   7   6       10.41        9.29      1.67 o 
  -5   7   6       30.70       27.96      2.15 o 
  -4   7   6        6.19        2.25      1.24 o 
  -3   7   6       13.41       11.63      1.87 o 
  -2   7   6        2.03        2.48      1.26 o 
  -1   7   6      179.79      186.47      4.44 o 
   0   7   6       31.51       29.48      2.04 o 
   1   7   6       29.09       33.54      1.86 o 
   2   7   6      354.39      377.12      6.60 o 
   3   7   6      144.43      139.59      4.10 o 
   4   7   6       13.09       12.79      4.80 o 
   5   7   6        9.71        9.32      2.84 o 
   6   7   6       37.29       38.91      3.68 o 
  -6   8   6        5.80        4.03      1.49 o 
  -5   8   6        0.91        0.74      1.31 o 
  -4   8   6        4.54        5.11      1.68 o 
  -3   8   6       16.52       18.13      1.86 o 
  -2   8   6       11.56       13.24      1.73 o 
  -1   8   6        2.02        2.54      1.12 o 
   0   8   6        1.22        0.18      0.94 o 
   1   8   6        2.03        3.78      1.19 o 
   2   8   6      138.66      139.67      5.34 o 
   3   8   6       16.41       17.39      2.13 o 
   4   8   6       29.08       29.77      2.93 o 
   5   8   6        4.56        1.71      2.00 o 
  -6   9   6        3.98        7.73      1.74 o 
  -5   9   6        0.18        0.03      1.24 o 
  -4   9   6        3.63        2.38      1.29 o 
  -3   9   6       17.95       15.47      1.75 o 
  -2   9   6        1.88        2.03      1.17 o 
  -1   9   6       21.88       18.96      1.89 o 
   0   9   6       54.73       55.11      2.64 o 
   1   9   6       37.82       38.41      2.57 o 
   2   9   6       16.97       20.55      2.06 o 
   3   9   6      135.73      140.38      4.34 o 
   4   9   6       46.74       47.90      2.95 o 
   5   9   6        0.32        0.10      1.79 o 
  -6  10   6        0.21        0.18      1.53 o 
  -5  10   6       18.70       17.26      2.22 o 
  -4  10   6        0.57       -1.00      1.08 o 
  -3  10   6        1.10        0.20      1.41 o 
  -2  10   6       53.36       51.83      2.85 o 
  -1  10   6       20.58       21.01      2.47 o 
   0  10   6       10.73        8.79      1.45 o 
   1  10   6       89.82       83.82      3.12 o 
   2  10   6      236.55      239.70      5.97 o 
   3  10   6      320.43      335.04      7.76 o 
   4  10   6        0.31       -0.94      1.31 o 
   5  10   6       31.01       27.29      3.18 o 
  -6  11   6        3.55        2.58      1.62 o 
  -5  11   6        1.42        0.75      1.43 o 
  -4  11   6       17.78       14.97      1.98 o 
  -3  11   6        1.38        1.04      1.51 o 
  -2  11   6        0.13        1.04      1.22 o 
  -1  11   6       16.59       14.31      1.86 o 
   0  11   6        1.55        1.05      1.64 o 
   1  11   6        0.21        0.94      1.05 o 
   2  11   6        2.89        2.66      1.27 o 
   3  11   6       22.31       20.51      2.60 o 
   4  11   6       10.73       12.63      2.21 o 
   5  11   6        0.04        1.91      2.22 o 
  -6  12   6       17.22       12.13      5.30 o 
  -5  12   6        3.75        3.01      1.57 o 
  -4  12   6       17.43       19.24      2.16 o 
  -3  12   6        7.49        3.68      1.36 o 
  -2  12   6       65.85       57.21      3.07 o 
  -1  12   6       43.38       41.03      2.58 o 
   0  12   6       11.54        8.42      1.48 o 
   1  12   6       62.58       55.92      2.84 o 
   2  12   6      330.47      324.29      6.46 o 
   3  12   6       14.74       15.92      2.37 o 
   4  12   6       75.42       74.18      5.80 o 
   5  12   6       33.63       31.90      3.33 o 
  -5  13   6       10.02        8.44      1.91 o 
  -4  13   6        1.15        0.60      1.68 o 
  -3  13   6       19.19       19.06      2.28 o 
  -2  13   6        0.96        2.74      1.36 o 
  -1  13   6       31.88       31.99      3.62 o 
   0  13   6        3.53        4.56      1.29 o 
   1  13   6       12.20       12.36      1.79 o 
   2  13   6      162.73      155.14      4.50 o 
   3  13   6       20.90       16.80      3.15 o 
   4  13   6        7.73        6.51      2.38 o 
   5  13   6       38.88       38.33      3.66 o 
  -5  14   6        8.79        6.80      2.16 o 
  -4  14   6       46.84       57.11      5.11 o 
  -3  14   6       20.98       22.01      2.44 o 
  -2  14   6       62.56       58.63      3.19 o 
  -1  14   6       32.72       33.51      2.89 o 
   0  14   6       73.94       69.29      5.40 o 
   1  14   6       52.74       51.14      2.90 o 
   2  14   6       57.01       58.29      3.60 o 
   3  14   6       30.94       30.19      2.55 o 
   4  14   6      172.90      181.97      6.25 o 
  -5  15   6        0.00       -0.03      1.78 o 
  -4  15   6        1.46        0.82      1.80 o 
  -3  15   6       19.16       16.85      2.19 o 
  -2  15   6        8.62       10.00      1.78 o 
  -1  15   6        0.41        0.80      1.22 o 
   0  15   6       22.39       25.12      2.29 o 
   1  15   6        1.77        2.03      1.32 o 
   2  15   6        7.11        6.46      1.80 o 
   3  15   6       45.64       52.54      4.69 o 
   4  15   6       21.04       24.84      3.03 o 
  -5  16   6       11.48       12.14      3.46 o 
  -4  16   6      103.28      119.59      5.48 o 
  -3  16   6       77.34       72.07      4.77 o 
  -2  16   6       80.92       82.57      3.82 o 
  -1  16   6      180.85      183.20      5.21 o 
   0  16   6       98.61      103.95      3.85 o 
   1  16   6       32.92       32.19      2.62 o 
   2  16   6      134.23      141.73      4.51 o 
   3  16   6       23.06       28.35      2.62 o 
   4  16   6      141.09      153.42     14.97 o 
  -4  17   6        6.27        7.62      2.88 o 
  -3  17   6       20.22       20.92      2.54 o 
  -2  17   6      132.14      133.44      4.64 o 
  -1  17   6        7.35        5.53      1.62 o 
   0  17   6        3.07        0.81      1.26 o 
   1  17   6       24.14       18.96      2.11 o 
   2  17   6        0.67        1.76      1.37 o 
   3  17   6        0.44        2.91      1.47 o 
   4  17   6        4.98        4.48      2.03 o 
  -4  18   6       25.24       27.41      4.29 o 
  -3  18   6        1.00        3.58      1.74 o 
  -2  18   6       84.64       77.19      3.87 o 
  -1  18   6        0.54        1.78      1.41 o 
   0  18   6       84.82       92.67      3.88 o 
   1  18   6        0.04        1.05      1.28 o 
   2  18   6       34.58       41.15      2.93 o 
   3  18   6       50.84       53.02      3.83 o 
  -4  19   6        0.04       -0.31      3.94 o 
  -3  19   6       17.35        8.83      2.48 o 
  -2  19   6       11.86       13.66      2.36 o 
  -1  19   6        0.17        2.30      1.50 o 
   0  19   6       29.87       29.49      3.07 o 
   1  19   6        0.05        0.81      1.40 o 
   2  19   6        5.18        3.84      1.84 o 
   3  19   6        2.76        3.74      1.88 o 
  -3  20   6        7.44       10.40      2.64 o 
  -2  20   6      172.89      186.97      8.27 o 
  -1  20   6      260.15      257.30      8.41 o 
   0  20   6       82.49       83.56      4.55 o 
   1  20   6       82.71       88.41      6.74 o 
   2  20   6      168.77      163.31      5.88 o 
  -2  21   6       29.70       26.23      3.34 o 
  -1  21   6        9.59       12.55      2.62 o 
   0  21   6       18.17       13.29      2.55 o 
   1  21   6       21.89       16.53      2.62 o 
   2  21   6        1.35        1.39      1.64 o 
  -2  22   6        5.22        1.11      2.48 o 
  -1  22   6       16.46       21.48      3.07 o 
   0  22   6        9.65       11.53      2.57 o 
   1  22   6        0.49        0.80      1.84 o 
  -6   1   7        0.30        0.83      1.28 o 
  -5   1   7        0.26       -1.13      1.13 o 
  -4   1   7       10.14        9.22      1.41 o 
  -3   1   7        8.91        8.62      1.68 o 
  -2   1   7       14.72       14.26      1.48 o 
  -1   1   7        4.55        3.11      0.96 o 
   0   1   7       12.59       12.60      1.44 o 
   1   1   7       25.28       27.95      2.12 o 
   2   1   7       19.44       20.80      1.95 o 
   3   1   7        1.69       -1.30      1.30 o 
   4   1   7       18.98       19.43      2.66 o 
   5   1   7       13.71        7.81      2.25 o 
  -6   2   7        1.43        0.66      1.30 o 
  -5   2   7        1.26        1.45      1.25 o 
  -4   2   7       39.36       38.74      3.10 o 
  -3   2   7        4.85        4.49      1.19 o 
  -2   2   7        0.11        1.49      1.17 o 
  -1   2   7       33.08       36.76      1.84 o 
   0   2   7        0.01       -0.87      0.87 o 
   1   2   7        0.53       -0.78      1.21 o 
   2   2   7       11.16       13.55      2.13 o 
   3   2   7       10.44        9.34      1.93 o 
   4   2   7       78.90       78.71      4.28 o 
   5   2   7       19.10       24.31      4.83 o 
  -6   3   7        1.10        1.79      1.35 o 
  -5   3   7        0.96        0.46      1.20 o 
  -4   3   7        0.93        0.58      1.47 o 
  -3   3   7       13.63       10.82      1.68 o 
  -2   3   7        3.81        3.63      1.27 o 
  -1   3   7       12.89       15.59      1.58 o 
   0   3   7       10.89       10.39      1.54 o 
   1   3   7       12.13        9.49      1.58 o 
   2   3   7       43.47       44.00      3.33 o 
   3   3   7      112.10      113.05      4.63 o 
   4   3   7       13.33        9.55      2.16 o 
   5   3   7        2.98        0.99      1.95 o 
  -6   4   7        1.68        3.13      1.38 o 
  -5   4   7        0.24        0.69      1.15 o 
  -4   4   7        6.86        5.92      1.35 o 
  -3   4   7       87.63       86.50      4.31 o 
  -2   4   7       10.67       12.50      2.05 o 
  -1   4   7        0.88        0.69      1.12 o 
   0   4   7       48.51       48.95      2.62 o 
   1   4   7       44.68       45.00      2.55 o 
   2   4   7        4.10        4.01      1.67 o 
   3   4   7        0.01        1.93      1.50 o 
   4   4   7        5.25        5.31      1.90 o 
   5   4   7       56.75       54.94      4.03 o 
  -6   5   7       14.60       16.17      2.06 o 
  -5   5   7        5.79        5.60      1.48 o 
  -4   5   7        7.54        9.24      1.60 o 
  -3   5   7       43.42       43.00      3.29 o 
  -2   5   7        1.83        2.59      1.55 o 
  -1   5   7       21.38       22.91      2.70 o 
   0   5   7       33.77       36.16      2.34 o 
   1   5   7        6.35        8.53      1.58 o 
   2   5   7       58.56       56.10      3.43 o 
   3   5   7       38.17       40.16      3.21 o 
   4   5   7        0.01        1.07      1.61 o 
   5   5   7       69.04       76.50      4.67 o 
  -5   6   7       18.71       18.19      2.23 o 
  -4   6   7       28.76       28.72      2.19 o 
  -3   6   7       12.20       18.52      2.79 o 
  -2   6   7       23.95       25.27      2.70 o 
  -1   6   7        3.51        2.70      1.19 o 
   0   6   7       22.18       23.71      2.42 o 
   1   6   7       89.39       93.83      3.41 o 
   2   6   7       27.36       30.43      2.40 o 
   3   6   7       11.00       10.71      2.15 o 
   4   6   7       19.66       20.93      2.78 o 
   5   6   7       15.19       15.88      2.77 o 
  -5   7   7        3.80        2.76      1.51 o 
  -4   7   7       17.52       12.40      1.96 o 
  -3   7   7        0.81        1.73      1.51 o 
  -2   7   7       61.08       64.37      3.75 o 
  -1   7   7       69.67       65.47      5.57 o 
   0   7   7       48.80       48.35      3.56 o 
   1   7   7       93.36      103.24      4.19 o 
   2   7   7       75.01       74.89      3.28 o 
   3   7   7       86.72       91.46      4.45 o 
   4   7   7       16.83       17.96      2.70 o 
   5   7   7       11.62       15.86      2.74 o 
  -5   8   7        0.37        1.00      1.42 o 
  -4   8   7        0.66       -0.85      1.90 o 
  -3   8   7        4.99        8.27      2.06 o 
  -2   8   7       67.68       70.50      3.96 o 
  -1   8   7      137.27      136.83      4.88 o 
   0   8   7       43.74       45.47      3.32 o 
   1   8   7      195.07      196.83      5.79 o 
   2   8   7      323.85      327.93      7.71 o 
   3   8   7       14.93       18.34      2.56 o 
   4   8   7       36.94       39.36      3.46 o 
   5   8   7       76.60       71.02      7.45 o 
  -5   9   7        0.00       -0.84      1.36 o 
  -4   9   7       30.17       25.68      3.09 o 
  -3   9   7       62.41       61.48      3.87 o 
  -2   9   7       17.31       14.16      2.75 o 
  -1   9   7       12.83       13.13      1.79 o 
   0   9   7       65.08       59.89      3.37 o 
   1   9   7       18.91       22.94      2.54 o 
   2   9   7       31.44       39.89      3.21 o 
   3   9   7      159.56      153.22      5.51 o 
   4   9   7        0.09        1.60      2.80 o 
  -5  10   7        6.77        6.81      1.79 o 
  -4  10   7        4.31        5.87      2.17 o 
  -3  10   7       11.58       17.05      2.55 o 
  -2  10   7       47.02       56.65      3.22 o 
  -1  10   7       83.55       89.70      6.35 o 
   0  10   7       37.75       37.40      4.01 o 
   1  10   7       45.99       50.83      3.45 o 
   2  10   7      109.34      109.42      5.66 o 
   3  10   7       66.81       72.51      7.23 o 
   4  10   7       38.79       38.97      4.47 o 
  -5  11   7        0.07        2.17      3.63 o 
  -4  11   7        5.51        4.90      2.11 o 
  -3  11   7        7.34        4.83      1.90 o 
  -2  11   7        0.73        2.04      1.45 o 
  -1  11   7       91.70       89.29      3.66 o 
   0  11   7       74.34       68.27      3.31 o 
   1  11   7       55.58       59.69      3.12 o 
   2  11   7      173.42      183.60      7.31 o 
   3  11   7      285.70      282.51      9.19 o 
   4  11   7       69.04       64.73      5.42 o 
  -5  12   7       40.85       34.05      4.52 o 
  -4  12   7       45.06       42.96      4.74 o 
  -3  12   7       11.16       11.67      2.50 o 
  -2  12   7        2.87        5.12      1.61 o 
  -1  12   7        6.20        5.21      1.73 o 
   0  12   7        9.53       11.04      1.77 o 
   1  12   7        0.05       -0.21      1.47 o 
   2  12   7       74.53       72.91      4.18 o 
   3  12   7       12.79       13.70      2.51 o 
   4  12   7       64.96       68.50      6.50 o 
  -4  13   7       21.29       22.58     11.12 o 
  -3  13   7        0.64        3.85      2.02 o 
  -2  13   7       48.45       45.20      3.10 o 
  -1  13   7        0.38        0.53      1.52 o 
   0  13   7        2.02        3.05      1.41 o 
   1  13   7        0.29       -0.13      1.53 o 
   2  13   7        8.49        5.30      1.96 o 
   3  13   7        3.79        4.15      2.04 o 
   4  13   7       31.10       29.84      4.31 o 
  -4  14   7        3.15        7.27      5.79 o 
  -3  14   7       30.14       32.03      3.52 o 
  -2  14   7       17.09       15.08      2.21 o 
  -1  14   7       20.43       18.80      2.71 o 
   0  14   7       32.15       31.63      3.29 o 
   1  14   7       16.74       13.48      1.99 o 
   2  14   7       17.32       16.04      2.61 o 
   3  14   7       14.41       13.20      2.65 o 
  -4  15   7        0.01        3.47      3.39 o 
  -3  15   7       34.27       29.18      3.39 o 
  -2  15   7       14.67       13.95      2.33 o 
  -1  15   7        5.00        4.13      1.74 o 
   0  15   7       28.46       24.80      2.48 o 
   1  15   7        1.21        2.92      1.39 o 
   2  15   7        5.27        1.83      1.51 o 
   3  15   7        1.74       -2.61      2.93 o 
  -3  16   7       38.39       33.71      5.74 o 
  -2  16   7        9.71        9.21      2.04 o 
  -1  16   7       18.32       18.08      3.08 o 
   0  16   7        0.06        0.20      1.30 o 
   1  16   7        5.87        1.92      1.47 o 
   2  16   7        5.04        9.20      1.94 o 
   3  16   7       29.48       30.51      4.00 o 
  -3  17   7       11.56       10.92      2.64 o 
  -2  17   7       14.62       14.45      3.45 o 
  -1  17   7        0.55        0.78      1.81 o 
   0  17   7        0.01        0.83      2.15 o 
   1  17   7       26.47       29.71      3.68 o 
   2  17   7        3.46        0.47      1.83 o 
  -3  18   7        0.81       -0.31      3.82 o 
  -2  18   7       41.65       42.26      3.89 o 
  -1  18   7        3.36        3.25      1.98 o 
   0  18   7        1.20        0.87      1.78 o 
   1  18   7       12.42       12.34      2.42 o 
   2  18   7        3.60        5.17      2.13 o 
  -2  19   7       17.09       17.30      4.38 o 
  -1  19   7        0.01        1.17      2.28 o 
   0  19   7        0.85       -1.88      2.49 o 
   1  19   7       13.14       14.15      2.56 o 
  -1  20   7       36.73       24.33      5.97 o 
   0  20   7       10.49        8.40      2.96 o 
  -5   0   8        6.01        4.06      2.39 o 
  -4   0   8       60.98       53.56      4.48 o 
  -3   0   8       12.68        7.88      2.65 o 
  -2   0   8      180.58      157.72      5.39 o 
  -1   0   8        0.34        1.41      1.72 o 
   0   0   8        3.59        5.78      2.22 o 
   1   0   8       46.76       38.13      3.65 o 
   2   0   8        1.40       -0.62      2.59 o 
   3   0   8       14.42       16.75      4.62 o 
   4   0   8      137.71      121.46      9.67 o 
  -5   1   8        0.20        0.48      1.40 o 
  -4   1   8        3.33        2.82      1.71 o 
  -3   1   8        1.75        3.52      1.45 o 
  -2   1   8        1.45        1.89      1.15 o 
  -1   1   8        0.73        0.78      1.23 o 
   0   1   8        6.78        6.99      1.69 o 
   1   1   8        3.35        4.27      1.59 o 
   2   1   8       74.32       82.84      4.19 o 
   3   1   8       31.98       27.75      3.93 o 
   4   1   8       48.70       45.39      4.90 o 
  -5   2   8        1.11        2.58      1.48 o 
  -4   2   8       43.48       42.00      2.94 o 
  -3   2   8       79.00       69.12      3.10 o 
  -2   2   8       65.42       58.87      3.20 o 
  -1   2   8       26.32       26.14      2.92 o 
   0   2   8       47.07       52.60      6.62 o 
   1   2   8       31.91       35.27      3.01 o 
   2   2   8        3.12        4.16      1.76 o 
   3   2   8        5.13        2.44      1.83 o 
   4   2   8        0.72       -1.74      2.24 o 
  -5   3   8        4.46        1.40      1.44 o 
  -4   3   8       20.39       20.03      2.31 o 
  -3   3   8      204.96      185.43      5.24 o 
  -2   3   8       32.41       30.04      3.00 o 
  -1   3   8       22.46       19.63      2.47 o 
   0   3   8      165.70      179.43      8.16 o 
   1   3   8       17.15       11.32      4.50 o 
   2   3   8       61.17       71.21      4.05 o 
   3   3   8        6.75        4.73      2.34 o 
   4   3   8       15.80       22.93      3.38 o 
  -5   4   8        0.93        3.14      1.77 o 
  -4   4   8        4.00       -1.24      1.49 o 
  -3   4   8       20.63       18.85      2.24 o 
  -2   4   8        3.66        4.70      1.89 o 
  -1   4   8        4.17        3.86      1.69 o 
   0   4   8        2.73        2.89      2.09 o 
   1   4   8        1.71        1.88      1.62 o 
   2   4   8       21.81       23.35      3.63 o 
   3   4   8        7.86        6.29      2.18 o 
   4   4   8        1.34       -1.59      1.62 o 
  -4   5   8        7.42        1.51      1.63 o 
  -3   5   8        8.77        7.90      2.20 o 
  -2   5   8       15.09       15.58      2.77 o 
  -1   5   8       10.05       12.29      2.26 o 
   0   5   8       14.75        9.44      2.07 o 
   1   5   8       17.62       16.95      2.90 o 
   2   5   8       74.49       89.88      4.49 o 
   3   5   8        3.79        2.47      1.76 o 
   4   5   8        7.91        6.03      2.54 o 
  -4   6   8        0.69        1.68      1.82 o 
  -3   6   8        0.00       -0.88      1.74 o 
  -2   6   8       14.63       13.66      2.45 o 
  -1   6   8       33.90       34.62      3.12 o 
   0   6   8        0.21       -1.41      1.41 o 
   1   6   8       41.09       44.39     10.41 o 
   2   6   8      167.46      164.12      7.19 o 
   3   6   8        1.93        0.26      1.72 o 
   4   6   8        1.42        1.97      3.33 o 
  -4   7   8        0.22       -0.69      1.79 o 
  -3   7   8        0.04        2.64      2.00 o 
  -2   7   8       14.94        8.95      2.13 o 
  -1   7   8        7.85        6.00      1.84 o 
   0   7   8        9.44        8.29      1.97 o 
   1   7   8       49.67       48.23      6.65 o 
   2   7   8       45.11       45.32     15.98 o 
   3   7   8        1.52        2.92      2.42 o 
  -4   8   8        7.77        8.33      2.99 o 
  -3   8   8        0.29        0.35      1.99 o 
  -2   8   8        2.07        3.46      1.99 o 
  -1   8   8        0.24       -0.22      1.56 o 
   0   8   8        6.05        6.08      3.38 o 
   1   8   8        0.47        2.47      1.69 o 
   2   8   8        8.99        8.75      2.85 o 
   3   8   8       55.02       50.55      4.81 o 
  -4   9   8        2.01        4.88      2.59 o 
  -3   9   8        3.56        2.17      1.89 o 
  -2   9   8        9.30        7.26      2.18 o 
  -1   9   8        8.84        7.22      1.74 o 
   0   9   8        4.80        4.03      1.89 o 
   1   9   8       37.43       38.40      3.37 o 
   2   9   8       52.44       59.99     10.19 o 
   3   9   8       25.36       30.97      4.21 o 
  -4  10   8        0.18        2.22      2.39 o 
  -3  10   8        0.90        1.63      3.76 o 
  -2  10   8        0.26       -0.02      1.83 o 
  -1  10   8        2.02        2.88      1.48 o 
   0  10   8       11.85        9.19      2.21 o 
   1  10   8       44.38       42.05      4.62 o 
   2  10   8       31.00       32.69      5.91 o 
   3  10   8       11.16        6.91      3.01 o 
  -3  11   8        1.04        0.32      2.34 o 
  -2  11   8       12.32        9.38      4.23 o 
  -1  11   8        0.37        1.13      1.80 o 
   0  11   8        9.15        6.16      2.05 o 
   1  11   8       52.97       50.69      3.26 o 
   2  11   8       27.39       22.84      3.03 o 
   3  11   8        6.06        5.17      2.74 o 
  -3  12   8        1.07       -0.01      2.45 o 
  -2  12   8        0.84       -0.44      1.72 o 
  -1  12   8        0.23        0.84      1.61 o 
   0  12   8        4.18        4.31      2.02 o 
   1  12   8       10.30        9.04      2.02 o 
   2  12   8        2.90        4.65      2.09 o 
  -3  13   8        6.05        5.17      5.20 o 
  -2  13   8       17.16       14.34      2.59 o 
  -1  13   8       15.14       14.02      2.59 o 
   0  13   8        1.26        1.92      1.56 o 
   1  13   8       89.97       86.28      4.84 o 
   2  13   8       44.59       43.19      4.87 o 
  -2  14   8        0.03        0.52      1.76 o 
  -1  14   8        0.98        1.35      1.84 o 
   0  14   8        7.87        6.62      2.14 o 
   1  14   8        4.56        2.34      2.48 o 
   2  14   8       13.27        9.73      4.31 o 
  -2  15   8        7.39        4.54      2.23 o 
  -1  15   8       18.81       18.36      2.90 o 
   0  15   8        4.76        4.97      2.09 o 
   1  15   8       14.45       17.98      3.63 o 
  -1  16   8        8.38       10.11      3.00 o 
   0  16   8        4.35        0.95      2.00 o 
  -3   1   9        0.81        3.20      2.08 o 
  -2   1   9        0.35        2.07      2.40 o 
  -1   1   9        9.26        8.65      2.21 o 
   0   1   9        1.74        3.49      2.35 o 
   1   1   9        9.83        7.82      4.07 o 
   2   1   9        0.35        0.37      2.56 o 
  -3   2   9        2.27        0.08      2.03 o 
  -2   2   9        1.50        2.62      2.44 o 
  -1   2   9        3.13        1.60      2.89 o 
   0   2   9        2.91        1.36      1.73 o 
   1   2   9        3.26        0.87      2.14 o 
   2   2   9        1.50        0.61      2.50 o 
  -3   3   9        1.92        1.66      2.41 o 
  -2   3   9        0.02        2.23      2.09 o 
  -1   3   9        0.01        2.52      2.30 o 
   0   3   9        1.03       -0.25      1.96 o 
   1   3   9        1.14        1.76      1.88 o 
   2   3   9       16.83       16.84      2.77 o 
  -3   4   9        3.33        4.24      2.83 o 
  -2   4   9        6.62        2.52      1.95 o 
  -1   4   9        1.26        1.62      2.12 o 
   0   4   9        6.60        3.85      2.47 o 
   1   4   9       14.88       10.12      2.86 o 
   2   4   9       19.72       17.94      3.57 o 
  -3   5   9        6.87        5.76      2.93 o 
  -2   5   9        0.05        2.11      2.04 o 
  -1   5   9        9.79        4.78      4.74 o 
   0   5   9       15.38       11.74      5.48 o 
   1   5   9       10.80       11.04      3.26 o 
   2   5   9        3.93        7.62      2.79 o 
  -3   6   9        2.42       -1.36      3.39 o 
  -2   6   9        5.55        6.53      2.57 o 
  -1   6   9        2.79        0.24      1.90 o 
   0   6   9        0.05       -0.05      2.20 o 
   1   6   9        4.36        4.63      2.66 o 
   2   6   9        3.44        2.46      3.63 o 
  -2   7   9       21.65       16.05      3.60 o 
  -1   7   9       16.70       16.65      2.77 o 
   0   7   9       63.28       56.41      5.01 o 
   1   7   9       54.81       54.75     13.06 o 
  -2   8   9        5.42        1.36      2.50 o 
  -1   8   9        5.04        5.88      2.54 o 
   0   8   9        3.01        2.77      2.50 o 
   1   8   9       28.85       28.82      4.10 o 
  -2   9   9        2.35        0.37      3.08 o 
  -1   9   9        6.64        3.39      3.57 o 
   0   9   9        3.75        5.97      2.29 o 
   1   9   9        2.04        2.81      4.65 o 
  -1  10   9        1.65       -0.43      3.08 o 
   0  10   9        0.02        5.25      2.44 o 
                                                 
